# Supplementary material for: SCRAMBLE’N’GAMBLE: a tool for fast and facile generation of random data for statistical evaluation of QSAR models
Source: Chem Zvesti. 2017 Jun 5;71(11):2217–32. doi: 10.1007/s11696-017-0215-7 (PMC5655615; doi:10.1007/s11696-017-0215-7)
Supplement: Supplementary file 2 — Supplementary material 2 (TXT 1 kb) [file 11696_2017_215_MOESM2_ESM.txt]

Table SI-5: CHEMBL IDs for glucocorticoid receptor ligands in the training set.
CHEMBL394168
CHEMBL569543
CHEMBL48308
CHEMBL231757
CHEMBL231772
CHEMBL232390
CHEMBL403334
CHEMBL1676
CHEMBL572212
CHEMBL404496
CHEMBL158091
CHEMBL1094208
CHEMBL572329
CHEMBL255570
CHEMBL32603
CHEMBL305393
CHEMBL144841
CHEMBL514630
CHEMBL1084013
CHEMBL184313
CHEMBL232573
CHEMBL65929
CHEMBL246834
CHEMBL194745
CHEMBL234602
CHEMBL414449
CHEMBL247235
CHEMBL65498
CHEMBL429592
CHEMBL258193
CHEMBL195962
CHEMBL273658
CHEMBL361245
CHEMBL1083487
CHEMBL195990
CHEMBL36564
CHEMBL473801
CHEMBL465919
CHEMBL131855
CHEMBL231967
CHEMBL302366
CHEMBL251303
CHEMBL386916
CHEMBL231974
CHEMBL228932
CHEMBL66582
CHEMBL392091
CHEMBL344763
CHEMBL438503
CHEMBL392501
CHEMBL501080
CHEMBL49694
CHEMBL1082780
CHEMBL363200
CHEMBL197846
CHEMBL196374
CHEMBL268568
CHEMBL426262
CHEMBL440227
CHEMBL47463
CHEMBL1215549
CHEMBL232376
CHEMBL218976
CHEMBL500897
CHEMBL186948
CHEMBL549778
CHEMBL564332
CHEMBL555872
CHEMBL437556
CHEMBL583625
CHEMBL247601
CHEMBL442744
CHEMBL1094797
CHEMBL49632
CHEMBL219314
CHEMBL343135
CHEMBL403173
CHEMBL293388
CHEMBL197552
CHEMBL474381
CHEMBL231975
CHEMBL196929
CHEMBL231502
CHEMBL1093774
CHEMBL392500
CHEMBL65469
CHEMBL1093055
CHEMBL196232
CHEMBL232434
CHEMBL70381
CHEMBL270668
CHEMBL569290
CHEMBL481784
CHEMBL373497
CHEMBL197100
CHEMBL259820
CHEMBL402284
CHEMBL404192
CHEMBL302147
CHEMBL514185
