# Supplementary material for: SCRAMBLE’N’GAMBLE: a tool for fast and facile generation of random data for statistical evaluation of QSAR models
Source: Chem Zvesti. 2017 Jun 5;71(11):2217–32. doi: 10.1007/s11696-017-0215-7 (PMC5655615; doi:10.1007/s11696-017-0215-7)
Supplement: Supplementary file 3 — Supplementary material 3 (TXT 0 kb) [file 11696_2017_215_MOESM3_ESM.txt]

Table SI-6: CHEMBL IDs for glucocorticoid receptor ligands in the test set.
CHEMBL264560
CHEMBL271263
CHEMBL1091054
CHEMBL219140
CHEMBL196347
CHEMBL72182
CHEMBL220023
CHEMBL427554
CHEMBL270588
CHEMBL565320
CHEMBL397920
CHEMBL1091439
CHEMBL363137
CHEMBL197161
CHEMBL373498
CHEMBL186683
CHEMBL65570
CHEMBL134277
CHEMBL250425
CHEMBL403178
CHEMBL584522
CHEMBL182827
CHEMBL292970
CHEMBL231770
CHEMBL372181
CHEMBL384467
CHEMBL357651
CHEMBL1094209
CHEMBL337112
CHEMBL65690
CHEMBL568868
CHEMBL182842
CHEMBL519240
CHEMBL219068
CHEMBL489788
CHEMBL551816
CHEMBL520276
CHEMBL71405
CHEMBL559547
CHEMBL436848
CHEMBL386915
CHEMBL396253
CHEMBL303094
CHEMBL397191
CHEMBL295475
CHEMBL195972
CHEMBL219084
CHEMBL525442
CHEMBL232223
CHEMBL522432
