# Supplementary material for: SCRAMBLE’N’GAMBLE: a tool for fast and facile generation of random data for statistical evaluation of QSAR models
Source: Chem Zvesti. 2017 Jun 5;71(11):2217–32. doi: 10.1007/s11696-017-0215-7 (PMC5655615; doi:10.1007/s11696-017-0215-7)
Supplement: Supplementary file 4 — Supplementary material 4 (TXT 49 kb) [file 11696_2017_215_MOESM4_ESM.txt]

Table SI-7: ZINC IDs for decoys in the training set.
ZINC04623283
ZINC37302486
ZINC27508631
ZINC03308456
ZINC43404989
ZINC17090864
ZINC08394423
ZINC00630394
ZINC42016712
ZINC37547821
ZINC36301001
ZINC10127719
ZINC22933673
ZINC37072091
ZINC43225376
ZINC03080330
ZINC00500852
ZINC04235253
ZINC38976636
ZINC27094087
ZINC22750938
ZINC38903145
ZINC05797082
ZINC10439389
ZINC01378073
ZINC21077609
ZINC09437142
ZINC66841800
ZINC40688693
ZINC09565220
ZINC00232681
ZINC13857542
ZINC33363227
ZINC36717088
ZINC59505742
ZINC65004464
ZINC06858231
ZINC36989667
ZINC16291039
ZINC25697583
ZINC63791105
ZINC33586132
ZINC02064245
ZINC59400172
ZINC09293318
ZINC66254380
ZINC31836174
ZINC61932638
ZINC02129685
ZINC09430622
ZINC01156729
ZINC40924923
ZINC01513808
ZINC13262933
ZINC34906130
ZINC35657047
ZINC59679536
ZINC02777851
ZINC09391716
ZINC41057939
ZINC21190388
ZINC06603019
ZINC12488821
ZINC38344219
ZINC38620318
ZINC62770597
ZINC08405029
ZINC35369802
ZINC03841004
ZINC05695678
ZINC22795427
ZINC02791918
ZINC12636625
ZINC13223480
ZINC04814276
ZINC63755609
ZINC09824153
ZINC62079488
ZINC37392144
ZINC12080489
ZINC04377442
ZINC47154674
ZINC62990013
ZINC38873971
ZINC11335850
ZINC49631384
ZINC33551045
ZINC57317256
ZINC09462310
ZINC08742156
ZINC08599909
ZINC15724635
ZINC18774464
ZINC41150826
ZINC00729923
ZINC01984157
ZINC20779801
ZINC12278503
ZINC05910272
ZINC15052902
ZINC02799096
ZINC35682246
ZINC05090124
ZINC18113349
ZINC29822815
ZINC39895385
ZINC09109955
ZINC36590079
ZINC00697347
ZINC59989440
ZINC22649953
ZINC09403996
ZINC01878408
ZINC52273241
ZINC14552032
ZINC55446258
ZINC33569622
ZINC42076475
ZINC04697655
ZINC00799714
ZINC06477730
ZINC04356331
ZINC20681179
ZINC33058462
ZINC39326443
ZINC05295138
ZINC19841743
ZINC63205592
ZINC09473840
ZINC36348506
ZINC38784703
ZINC06115424
ZINC54646127
ZINC45776004
ZINC62356479
ZINC64978108
ZINC34930140
ZINC03124803
ZINC00888487
ZINC04142580
ZINC05961994
ZINC39458715
ZINC20686124
ZINC55253424
ZINC20707038
ZINC12486058
ZINC52565916
ZINC40729095
ZINC04845883
ZINC32527153
ZINC03287018
ZINC08994578
ZINC09475171
ZINC40799985
ZINC05593645
ZINC36371529
ZINC50774830
ZINC02727674
ZINC14163697
ZINC35647382
ZINC20303945
ZINC03345874
ZINC00226599
ZINC43953947
ZINC06073416
ZINC20560105
ZINC00504543
ZINC40332098
ZINC59946889
ZINC20065477
ZINC00799459
ZINC34168973
ZINC36266205
ZINC44456850
ZINC49580468
ZINC37244123
ZINC05267015
ZINC40426492
ZINC13983805
ZINC13548654
ZINC23043340
ZINC35504263
ZINC08799834
ZINC22685002
ZINC00843791
ZINC64064470
ZINC00822703
ZINC40284033
ZINC14549525
ZINC27532868
ZINC03207381
ZINC14456513
ZINC59961012
ZINC11899735
ZINC16392142
ZINC21502520
ZINC01875504
ZINC08984115
ZINC14785179
ZINC09499145
ZINC17080497
ZINC02129638
ZINC20518654
ZINC53098465
ZINC01749563
ZINC14187976
ZINC40765337
ZINC12739310
ZINC09092191
ZINC16442534
ZINC13695016
ZINC39997510
ZINC06194795
ZINC32932516
ZINC08895245
ZINC62963658
ZINC66349477
ZINC03140460
ZINC35505252
ZINC01813855
ZINC13366016
ZINC13398813
ZINC36635490
ZINC14463558
ZINC03885051
ZINC36842247
ZINC14475250
ZINC35483758
ZINC15227468
ZINC19231584
ZINC04682499
ZINC03415344
ZINC45999171
ZINC08969260
ZINC32593043
ZINC38847896
ZINC21223151
ZINC45613919
ZINC15067625
ZINC16953001
ZINC22715602
ZINC43740595
ZINC22793742
ZINC20601893
ZINC01604643
ZINC12467462
ZINC63658687
ZINC35033724
ZINC63874416
ZINC13131570
ZINC17085937
ZINC38567154
ZINC08975731
ZINC38057343
ZINC18263832
ZINC05046815
ZINC02782305
ZINC13092753
ZINC16079431
ZINC15826877
ZINC30945581
ZINC19958904
ZINC40813691
ZINC12284767
ZINC17222136
ZINC20650080
ZINC35067121
ZINC02914828
ZINC06481574
ZINC38638432
ZINC45255589
ZINC66186695
ZINC09020224
ZINC14475524
ZINC49171706
ZINC34750002
ZINC59015782
ZINC24834520
ZINC40288818
ZINC09380620
ZINC36586388
ZINC08748752
ZINC09219604
ZINC39506780
ZINC38104364
ZINC53783487
ZINC09516638
ZINC32398938
ZINC02197216
ZINC14037417
ZINC39546198
ZINC39713440
ZINC40276535
ZINC36989267
ZINC49479691
ZINC44846458
ZINC14729748
ZINC13027919
ZINC03142320
ZINC15859975
ZINC04737588
ZINC15175863
ZINC40242075
ZINC08897979
ZINC06933570
ZINC65321185
ZINC36586364
ZINC06358942
ZINC16851594
ZINC20293300
ZINC41658579
ZINC50832799
ZINC41663735
ZINC11913612
ZINC43726410
ZINC39934556
ZINC09777176
ZINC36635815
ZINC59157607
ZINC44552208
ZINC22975461
ZINC61119818
ZINC15223834
ZINC33042679
ZINC11062393
ZINC39770766
ZINC58871808
ZINC07192858
ZINC09601561
ZINC65009067
ZINC40036442
ZINC02207905
ZINC02238335ZINC44412243
ZINC60132823
ZINC04734348
ZINC37220715
ZINC32939601
ZINC64983536
ZINC38798977
ZINC39666329
ZINC02081593
ZINC21539510
ZINC15612160
ZINC12042767
ZINC18890428
ZINC32958589
ZINC01427386
ZINC35421429
ZINC64983535
ZINC35070873
ZINC39926607
ZINC41049004
ZINC43597574
ZINC49247385
ZINC00869094
ZINC20132511
ZINC20718143
ZINC03113886
ZINC23175100
ZINC35705408
ZINC02643560
ZINC15610105
ZINC05496989
ZINC04718048
ZINC02297338
ZINC35228492
ZINC39866005
ZINC61874916
ZINC06224809
ZINC22848077
ZINC40030164
ZINC48807710
ZINC34785323
ZINC45868953
ZINC40841848
ZINC59302624
ZINC10761647
ZINC13189467
ZINC05100226
ZINC40141105
ZINC22402248
ZINC39479410
ZINC38547576
ZINC12653536
ZINC58772830
ZINC30948074
ZINC15374568
ZINC35004855
ZINC36707469
ZINC38620322
ZINC16138733
ZINC14984043
ZINC04988756
ZINC50358982
ZINC21105915
ZINC33790224
ZINC00947135
ZINC37101508
ZINC16292034
ZINC20243621
ZINC18941842
ZINC34755164
ZINC09311686
ZINC20474024
ZINC00833875
ZINC36063449
ZINC39467420
ZINC26503399
ZINC41650369
ZINC22821936
ZINC02554297
ZINC13267957
ZINC34757606
ZINC49426046
ZINC13809873
ZINC02658013
ZINC11075713
ZINC03137325
ZINC03086226
ZINC22803942
ZINC62032224
ZINC48963393
ZINC03221480
ZINC06575790
ZINC59428156
ZINC63062767
ZINC65101961
ZINC05072701
ZINC19771824
ZINC03850976
ZINC38616962
ZINC40948219
ZINC64622911
ZINC17326633
ZINC16450860
ZINC49415535
ZINC53099624
ZINC05100213
ZINC41192373
ZINC20875750
ZINC33568216
ZINC06806227
ZINC43528129
ZINC35073187
ZINC02884756
ZINC63588509
ZINC64816397
ZINC49569423
ZINC38546094
ZINC12938914
ZINC01801641
ZINC16494224
ZINC41706204
ZINC39502654
ZINC14464140
ZINC41066270
ZINC09293647
ZINC01165862
ZINC65423644
ZINC28308258
ZINC33707599
ZINC14549249
ZINC59272846
ZINC01089357
ZINC11341063
ZINC51727320
ZINC36546489
ZINC38770395
ZINC13806888
ZINC11866379
ZINC35358320
ZINC01863258
ZINC17095490
ZINC33256380
ZINC21514422
ZINC28357159
ZINC09464305
ZINC18250760
ZINC39946541
ZINC40416315
ZINC20243647
ZINC04306898
ZINC36989210
ZINC20444310
ZINC51651634
ZINC39495768
ZINC63571930
ZINC47486436
ZINC40221170
ZINC41012746
ZINC10256620
ZINC23220661
ZINC02264033
ZINC34730955
ZINC01111748
ZINC07515900
ZINC38568583
ZINC02288778
ZINC13677912
ZINC03315044
ZINC37884946
ZINC59293510
ZINC15778709
ZINC22579915
ZINC55128231
ZINC14403922
ZINC13959356
ZINC39907342
ZINC20373868
ZINC04692306
ZINC46013293
ZINC15773865
ZINC36619731
ZINC59857923
ZINC13030146
ZINC65330394
ZINC66552928
ZINC39295202
ZINC03011235
ZINC34680703
ZINC26464600
ZINC20490865
ZINC13667244
ZINC01159273
ZINC65008068
ZINC13016741
ZINC60279403
ZINC17096135
ZINC20707865
ZINC26687356
ZINC09708142
ZINC04343157
ZINC08239323
ZINC39541867
ZINC20178371
ZINC03644244
ZINC04615718
ZINC37364857
ZINC09077739
ZINC64002459
ZINC26148645
ZINC35427437
ZINC12960572
ZINC59105075
ZINC32733930
ZINC10068941
ZINC59476624
ZINC40271557
ZINC12374902
ZINC17058851
ZINC05551623
ZINC28053036
ZINC39989863
ZINC20750092
ZINC35018456
ZINC04571624
ZINC08743730
ZINC11853123
ZINC64869076
ZINC23777083
ZINC14373984
ZINC38963812
ZINC32118812
ZINC17054521
ZINC39713197
ZINC12497189
ZINC16688261
ZINC35382455
ZINC25061558
ZINC17893269
ZINC37393272
ZINC06887826
ZINC03301441
ZINC02967368
ZINC55129416
ZINC40883465
ZINC12566647
ZINC59180773
ZINC00711357
ZINC37937602
ZINC20763811
ZINC49036326
ZINC02592595
ZINC03771288
ZINC12349978
ZINC13117955
ZINC29499683
ZINC48705044
ZINC46617750
ZINC06281374
ZINC51649015
ZINC14159558
ZINC43668535
ZINC09964593
ZINC59025363
ZINC13016687
ZINC00349779
ZINC63372321
ZINC60130452
ZINC13590969
ZINC09959857
ZINC36898312
ZINC40750295
ZINC10812204
ZINC37105883
ZINC36973428
ZINC14269445
ZINC62333897
ZINC22240036
ZINC16400295
ZINC36527299
ZINC16610395
ZINC35553680
ZINC00949462
ZINC04795346
ZINC25996066
ZINC02087034
ZINC38597055
ZINC35524274
ZINC10288973
ZINC39379421
ZINC61861855
ZINC34846996
ZINC12384490
ZINC13899012
ZINC14456096
ZINC39769544
ZINC16919189
ZINC47228096
ZINC36242572
ZINC34722012
ZINC00709895
ZINC62825314
ZINC56814027
ZINC03079617
ZINC14650404
ZINC08799975
ZINC52482318
ZINC63205651
ZINC12575314
ZINC12644482
ZINC01423807
ZINC03290986
ZINC11140577
ZINC36119286
ZINC34919840
ZINC02354453
ZINC27489247
ZINC06146167
ZINC37313685
ZINC31053318
ZINC66344521
ZINC12649850
ZINC35704405
ZINC21539276
ZINC06546820
ZINC45235528
ZINC59859607
ZINC03231879
ZINC59476673
ZINC12449028
ZINC49247386
ZINC36168331
ZINC08854604
ZINC22897888
ZINC62771423
ZINC03236963
ZINC02188722
ZINC09615758
ZINC14198382
ZINC59351234
ZINC64676180
ZINC03177299
ZINC13551079
ZINC09601895
ZINC67294738
ZINC06099252
ZINC04156433
ZINC44021996
ZINC14980898
ZINC21151512
ZINC05746507
ZINC02180955
ZINC11632147
ZINC35704599
ZINC00944017
ZINC36989993
ZINC01142394
ZINC13189505
ZINC37252722
ZINC39696251
ZINC36595142
ZINC12486324
ZINC63375168
ZINC13016959
ZINC63980550
ZINC06032768
ZINC03114096
ZINC01815659
ZINC06802599
ZINC35786351
ZINC62560747
ZINC13324946
ZINC22079378
ZINC35082181
ZINC13048241
ZINC48770508
ZINC09195469
ZINC41149169
ZINC20179475
ZINC62129203
ZINC67580230
ZINC04858126
ZINC23353462
ZINC09137352
ZINC39914166
ZINC59434709
ZINC21661121
ZINC04178796
ZINC14182586
ZINC14922518
ZINC39288999
ZINC09357589
ZINC12498268
ZINC04231428
ZINC39327375
ZINC22017934
ZINC17197157
ZINC43233574
ZINC12374711
ZINC03164046
ZINC67177091
ZINC36670860
ZINC05477798
ZINC39929694
ZINC59437087
ZINC41057977
ZINC40687258
ZINC06427467
ZINC13642149
ZINC42304923
ZINC08597664
ZINC60362029
ZINC37280974
ZINC45866080
ZINC39542173
ZINC04482590
ZINC39868418
ZINC61870444
ZINC38989865
ZINC63697444
ZINC05237747
ZINC43640493
ZINC05396231
ZINC04475428
ZINC16712888
ZINC36989726
ZINC13764047
ZINC19740571
ZINC43083216
ZINC16917981
ZINC31033613
ZINC20735464
ZINC39916765
ZINC20418044
ZINC59400320
ZINC20699959
ZINC35933304
ZINC37366936
ZINC51330846
ZINC12867692
ZINC05024702
ZINC37293108
ZINC03050270
ZINC04003270
ZINC59679169
ZINC05283364
ZINC02227781
ZINC25387045
ZINC01156681
ZINC04142589
ZINC33931088
ZINC63375838
ZINC37243684
ZINC09884265
ZINC33694108
ZINC34755766
ZINC02109205
ZINC35925194
ZINC34830569
ZINC33569831
ZINC14277631
ZINC44191089
ZINC12538662
ZINC38975104
ZINC10701101
ZINC35071748
ZINC37193939
ZINC35508784
ZINC09971085
ZINC35701395
ZINC38570542
ZINC37121889
ZINC24729791
ZINC39506852
ZINC25603965
ZINC17878850
ZINC20138835
ZINC39659772
ZINC20753253
ZINC37938548
ZINC02618420
ZINC38194672
ZINC10047078
ZINC27265196
ZINC15931364
ZINC15224907
ZINC57313761
ZINC08821355
ZINC35342268
ZINC59294004
ZINC64869046
ZINC64472753
ZINC40252854
ZINC20835298
ZINC09505556
ZINC01162102
ZINC37936196
ZINC02712734
ZINC39945240
ZINC06785044
ZINC15053161
ZINC14464449
ZINC09414588
ZINC55554224
ZINC16529114
ZINC66428601
ZINC39404514
ZINC36278175
ZINC03407975
ZINC59136051
ZINC27516830
ZINC38670519
ZINC44846462
ZINC37884966
ZINC66395211
ZINC14547954
ZINC12158839
ZINC65502636
ZINC58865372
ZINC13342547
ZINC59435303
ZINC60092784
ZINC30827693
ZINC38546496
ZINC15773834
ZINC62564548
ZINC15081035
ZINC40928353
ZINC14545628
ZINC06346989
ZINC59564805
ZINC26572295
ZINC13284539
ZINC01510859
ZINC48986515
ZINC44916863
ZINC39525014
ZINC05408083
ZINC04578218
ZINC35196263
ZINC36897250
ZINC36277139
ZINC05551546
ZINC20683601
ZINC14060805
ZINC61700109
ZINC64795840
ZINC58173629
ZINC24761638
ZINC59270880
ZINC19732060
ZINC36685944
ZINC02411974
ZINC17026639
ZINC16543241
ZINC59365775
ZINC02605487
ZINC35286954
ZINC67226558
ZINC03013301
ZINC51361863
ZINC17241937
ZINC04222051
ZINC43560456
ZINC63571369
ZINC59862833
ZINC09080257
ZINC08780325
ZINC37247606
ZINC27904504
ZINC18259262
ZINC08432241
ZINC13286119
ZINC63571228
ZINC21342989
ZINC27569949
ZINC09475053
ZINC54362967
ZINC16501194
ZINC03169049
ZINC26787248
ZINC09080599
ZINC43742760
ZINC36956831
ZINC03308309
ZINC37500787
ZINC13049513
ZINC20929588
ZINC28323790
ZINC09616401
ZINC39897329
ZINC16996279
ZINC33370791
ZINC32125496
ZINC63627255
ZINC02260400
ZINC36551138
ZINC03645567
ZINC35498332
ZINC06457391
ZINC12468879
ZINC36632103
ZINC00427580
ZINC14161414
ZINC02451684
ZINC20891466
ZINC55503551
ZINC37962538
ZINC08595548
ZINC35033980
ZINC40265065
ZINC39226317
ZINC20648653
ZINC64985005
ZINC03235823
ZINC04151393
ZINC10834105
ZINC36888913
ZINC34899474
ZINC01135860
ZINC43727097
ZINC63572200
ZINC35955608
ZINC03353895
ZINC12465706
ZINC03047517
ZINC11867321
ZINC04944038
ZINC39314586
ZINC40795346
ZINC14455854
ZINC11678454
ZINC40056608
ZINC13563391
ZINC02057911
ZINC39227458
ZINC01815189
ZINC65330203
ZINC37936347
ZINC37009726
ZINC58853757
ZINC40513061
ZINC59201384
ZINC36290246
ZINC38663619
ZINC02723869
ZINC04092637
ZINC09434644
ZINC40416124
ZINC20518060
ZINC01215985
ZINC01213026
ZINC65611057
ZINC13638630
ZINC63374105
ZINC07597976
ZINC17264018
ZINC04167744
ZINC36637871
ZINC21127838
ZINC35035084
ZINC04280955
ZINC20074995
ZINC16013239
ZINC45975772
ZINC12863578
ZINC65118941
ZINC16655540
ZINC66210043
ZINC59741252
ZINC10447579
ZINC05929927
ZINC37318727
ZINC39499881
ZINC49526015
ZINC09854460
ZINC15726751
ZINC02640764
ZINC21367032
ZINC39858242
ZINC22445201
ZINC09876896
ZINC59109522
ZINC36290572
ZINC36645097
ZINC33706116
ZINC46686916
ZINC14462219
ZINC24142601
ZINC03304333
ZINC05491545
ZINC57992696
ZINC01754034
ZINC36704180
ZINC01106587
ZINC37270203
ZINC49417001
ZINC57992222
ZINC40256864
ZINC22859950
ZINC08919613
ZINC26771238
ZINC36957025
ZINC13896156
ZINC09232308
ZINC36359363
ZINC35554221
ZINC02330668
ZINC05174558
ZINC05155534
ZINC40909242
ZINC14461354
ZINC39152622
ZINC36122927
ZINC35700969
ZINC20972926
ZINC36119231
ZINC15946398
ZINC09461739
ZINC02714241
ZINC40811736
ZINC39850974
ZINC08921480
ZINC59244679
ZINC01424982
ZINC01067538
ZINC44022000
ZINC27299011
ZINC36982866
ZINC35421569
ZINC62425912
ZINC16487425
ZINC05127928
ZINC28216722
ZINC06982310
ZINC39454215
ZINC10785952
ZINC01210950
ZINC02893092
ZINC46706975
ZINC22413162
ZINC15016394
ZINC04652256
ZINC20708562
ZINC62041089
ZINC39713370
ZINC01049460
ZINC33286012
ZINC59377006
ZINC13206449
ZINC05478479
ZINC20242496
ZINC44796672
ZINC14575456
ZINC35632624
ZINC04589135
ZINC36640854
ZINC59250337
ZINC32919309
ZINC13171779
ZINC39896587
ZINC01065269
ZINC32811862
ZINC13498414
ZINC35438225
ZINC66179880
ZINC18120083
ZINC40981697
ZINC03839085
ZINC24356227
ZINC03404799
ZINC39287162
ZINC02946853
ZINC35887888
ZINC66812152
ZINC03049341
ZINC59117505
ZINC57776471
ZINC58833556
ZINC04944100
ZINC59859688
ZINC17397695
ZINC09087119
ZINC28285495
ZINC03898658
ZINC01692048
ZINC13806222
ZINC13096652
ZINC61861708
ZINC10492186
ZINC39507971
ZINC20699147
ZINC35419403
ZINC21154599
ZINC07523545
ZINC50893419
ZINC09092511
ZINC02215604
ZINC12497187
ZINC14060861
ZINC13541157
ZINC20686062
ZINC39777855
ZINC55490922
ZINC08795532
ZINC03335340
ZINC28707567
ZINC03225553
ZINC58987661
ZINC14516791
ZINC47744739
ZINC38001677
ZINC09564288
ZINC28060771
ZINC09856139
ZINC32841744
ZINC63375240
ZINC09527704
ZINC38568043
ZINC39998138
ZINC01497060
ZINC04422760
ZINC66503783
ZINC09096393
ZINC60372697
ZINC33227946
ZINC00947145
ZINC16572787
ZINC28116057
ZINC63571195
ZINC08381726
ZINC14229463
ZINC65100562
ZINC62040213
ZINC12410805
ZINC59579457
ZINC10227581
ZINC59372213
ZINC38747247
ZINC07404864
ZINC02065636
ZINC01875027
ZINC49421269
ZINC54652687
ZINC08489218
ZINC01704667
ZINC12640350
ZINC65315074
ZINC14534768
ZINC36660302
ZINC13438124
ZINC03228286
ZINC32696915
ZINC12489336
ZINC45147753
ZINC27527948
ZINC22762811
ZINC12629570
ZINC02788630
ZINC04322679
ZINC09396955
ZINC09872929
ZINC60099331
ZINC19893425
ZINC36841605
ZINC06446751
ZINC39487247
ZINC35157201
ZINC12412742
ZINC40486344
ZINC08482710
ZINC59459404
ZINC39477938
ZINC24932817
ZINC36637662
ZINC15228948
ZINC01330178
ZINC34733867
ZINC58961259
ZINC19772272
ZINC03116434
ZINC42750796
ZINC40283129
ZINC16000659
ZINC32842165
ZINC13044090
ZINC12491075
ZINC31717067
ZINC43528124
ZINC05299369
ZINC08442157
ZINC21432529
ZINC06960203
ZINC40692513
ZINC58928671
ZINC14629667
ZINC09866371
ZINC08596634
ZINC33959109
ZINC05910255
ZINC36548422
ZINC15231239
ZINC17366025
ZINC38670167
ZINC33395418
ZINC02401414
ZINC60301265
ZINC10059075
ZINC02798909
ZINC21628863
ZINC10046411
ZINC40799050
ZINC29558808
ZINC40988783
ZINC13071512
ZINC09899960
ZINC26508675
ZINC39733286
ZINC66200843
ZINC63363125
ZINC04674551
ZINC01177014
ZINC16692859
ZINC30200816
ZINC20967203
ZINC46768815
ZINC09088443
ZINC07166456
ZINC11477181
ZINC39553595
ZINC36717381
ZINC62333747
ZINC40908352
ZINC39459571
ZINC15046129
ZINC40318650
ZINC39836473
ZINC54627880
ZINC10771231
ZINC38994855
ZINC20735176
ZINC02659925
ZINC36094701
ZINC43618863
ZINC42404106
ZINC37381428
ZINC06335691
ZINC22408800
ZINC20700620
ZINC19569528
ZINC43640501
ZINC00676514
ZINC44082648
ZINC59516474
ZINC59240697
ZINC36528353
ZINC20358565
ZINC36648013
ZINC36976116
ZINC13856417
ZINC33778988
ZINC59265403
ZINC07912543
ZINC01326745
ZINC06925650
ZINC37602202
ZINC36635422
ZINC12549181
ZINC37203643
ZINC12489969
ZINC20179257
ZINC39227639
ZINC34734762
ZINC66778715
ZINC20440519
ZINC02855735
ZINC14273255
ZINC39358170
ZINC28356765
ZINC12304626
ZINC13635557
ZINC01208802
ZINC20980315
ZINC00919194
ZINC01564173
ZINC40284146
ZINC04803397
ZINC22567771
ZINC14270114
ZINC15024128
ZINC02611159
ZINC21407319
ZINC15947717
ZINC01127823
ZINC04407483
ZINC55245437
ZINC37359511
ZINC62826741
ZINC59301922
ZINC40025924
ZINC09065066
ZINC07983546
ZINC06188585
ZINC56652483
ZINC30549433
ZINC02581542
ZINC01179752
ZINC43579236
ZINC35452261
ZINC36759458
ZINC05043468
ZINC42306074
ZINC35568494
ZINC16827797
ZINC66085054
ZINC09112175
ZINC39554813
ZINC39467074
ZINC05323129
ZINC11883825
ZINC04143440
ZINC40036803
ZINC07199078
ZINC03326053
ZINC36923514
ZINC66353075
ZINC00624428
ZINC21030835
ZINC39218298
ZINC13275239
ZINC01111977
ZINC04553773
ZINC07009503
ZINC41981567
ZINC59187766
ZINC49932085
ZINC13199141
ZINC03130902
ZINC62746581
ZINC17083527
ZINC35192304
ZINC09075522
ZINC65330385
ZINC06126088
ZINC12703702
ZINC12507628
ZINC01780659
ZINC38586629
ZINC57313908
ZINC35982486
ZINC16449812
ZINC03313712
ZINC23157072
ZINC35958624
ZINC06321515
ZINC36907846
ZINC38670877
ZINC14988955
ZINC49033237
ZINC49933637
ZINC09261630
ZINC44814372
ZINC14273258
ZINC63547661
ZINC51547076
ZINC04713028
ZINC36064529
ZINC08837590
ZINC17421652
ZINC44774336
ZINC02766443
ZINC06761665
ZINC40898484
ZINC52496875
ZINC22136124
ZINC02616183
ZINC14273152
ZINC12550160
ZINC05998410
ZINC01090204
ZINC37402198
ZINC21908023
ZINC38673024
ZINC43210535
ZINC04675815
ZINC63375956
ZINC04492863
ZINC42137174
ZINC40570147
ZINC01833907
ZINC04381249
ZINC11917199
ZINC06565998
ZINC51684046
ZINC59445215
ZINC39696192
ZINC13315613
ZINC40476308
ZINC57423958
ZINC36582950
ZINC63182474
ZINC63505747
ZINC36119780
ZINC10066030
ZINC01124078
ZINC04137885
ZINC15022058
ZINC37037173
ZINC35351943
ZINC09167153
ZINC02563790
ZINC35026559
ZINC59305120
ZINC09970844
ZINC08655350
ZINC39765335
ZINC08217277
ZINC12103757
ZINC16269538
ZINC36898334
ZINC31854552
ZINC04849301
ZINC17077874
ZINC08632541
ZINC24380139
ZINC05215051
ZINC15800578
ZINC39550595
ZINC65042663
ZINC13416207
ZINC27793984
ZINC00675771
ZINC66144904
ZINC58352537
ZINC67294682
ZINC09678990
ZINC12775271
ZINC02772847
ZINC36989690
ZINC18329552
ZINC11853128
ZINC00450031
ZINC36275460
ZINC35724645
ZINC63376069
ZINC11649263
ZINC44916716
ZINC00066199
ZINC34942682
ZINC07345578
ZINC37091076
ZINC38479012
ZINC16910358
ZINC37413342
ZINC59018071
ZINC39869133
ZINC02295375
ZINC36480566
ZINC19315510
ZINC13433642
ZINC61891361
ZINC66985577
ZINC54360604
ZINC16908439
ZINC05394550
ZINC44144093
ZINC26571451
ZINC36123765
ZINC10032172
ZINC31049410
ZINC05370038
ZINC04801589
ZINC05238808
ZINC59333909
ZINC06343931
ZINC39835272
ZINC36986522
ZINC05439842
ZINC64198846
ZINC15019009
ZINC33085453
ZINC39237548
ZINC38891568
ZINC13463221
ZINC12311556
ZINC67340124
ZINC09831216
ZINC33088986
ZINC02201815
ZINC13112725
ZINC11075516
ZINC04910939
ZINC40415524
ZINC34748760
ZINC65010869
ZINC08861178
ZINC38980023
ZINC21523790
ZINC63654980
ZINC66503852
ZINC39712878
ZINC22331982
ZINC19330021
ZINC09630323
ZINC03418993
ZINC03150632
ZINC05037545
ZINC11869516
ZINC59397536
ZINC50208968
ZINC35261169
ZINC01056169
ZINC05209437
ZINC27663780
ZINC21474352
ZINC66556561
ZINC03299245
ZINC04748615
ZINC02344716
ZINC02255965
ZINC00831646
ZINC36956997
ZINC01113605
ZINC20868662
ZINC32764578
ZINC16429382
ZINC59188278
ZINC06530786
ZINC48444976
ZINC20938829
ZINC37510064
ZINC13575666
ZINC39700742
ZINC13038842
ZINC06828699
ZINC63372139
ZINC39289001
ZINC34923377
ZINC34851630
ZINC14552317
ZINC00674033
ZINC01333752
ZINC02578186
ZINC14547096
ZINC35217822
ZINC06252853
ZINC01041914
ZINC33789996
ZINC51527499
ZINC66513376
ZINC39883894
ZINC40256935
ZINC21670328
ZINC60396239
ZINC20890846
ZINC01386197
ZINC60442202
ZINC14475513
ZINC60343996
ZINC13319726
ZINC40688643
ZINC14269118
ZINC03427483
ZINC12436943
ZINC13254842
ZINC62988089
ZINC11961984
ZINC24928113
ZINC03054442
ZINC09238996
ZINC14548675
ZINC30826913
ZINC34733624
ZINC17124675
ZINC18547919
ZINC08719037
ZINC19298039
ZINC12403423
ZINC16769226
ZINC16031648
ZINC24177139
ZINC21760711
ZINC05602207
ZINC20148998
ZINC04108324
ZINC58961221
ZINC09405005
ZINC40824234
ZINC54699169
ZINC06846488
ZINC00968780
ZINC08713598
ZINC21811614
ZINC56520352
ZINC16449082
ZINC35382325
ZINC35382074
ZINC41505719
ZINC33680329
ZINC17961449
ZINC14981540
ZINC59202535
ZINC38547006
ZINC37392933
ZINC00646956
ZINC30945568
ZINC37372047
ZINC01454081
ZINC09060611
ZINC44853041
ZINC54753590
ZINC05468962
ZINC41968707
ZINC45841815
ZINC39337576
ZINC02430744
ZINC24829020
ZINC41029656
ZINC05512451
ZINC33475396
ZINC12280993
ZINC04077363
ZINC34829818
ZINC02720025
ZINC27070865
ZINC66061799
ZINC59240689
ZINC03649579
ZINC06815049
ZINC35097288
ZINC09472453
ZINC58961229
ZINC08765886
ZINC08720942
ZINC01194559
ZINC41045837
ZINC16528271
ZINC40809959
ZINC29101171
ZINC34739439
ZINC46703504
ZINC09310424
ZINC44608882
ZINC01574370
ZINC02719935
ZINC14640950
ZINC03302215
ZINC51819162
ZINC39226148
ZINC60792133
ZINC40245416
ZINC35885312
ZINC40237170
ZINC48099997
ZINC14653886
ZINC15229092
ZINC53106566
ZINC38546128
ZINC03012261
ZINC04910957
ZINC32521349
ZINC59038522
ZINC13833828
ZINC39857088
ZINC61881401
ZINC39859101
ZINC14645904
ZINC08445662
ZINC12567286
ZINC28061486
ZINC36643452
ZINC41011832
ZINC35523486
ZINC02536780
ZINC59392930
ZINC08854576
ZINC11139318
ZINC36121406
ZINC61692145
ZINC35502675
ZINC01882302
ZINC36092609
ZINC39794440
ZINC16572316
ZINC37587453
ZINC59045213
ZINC12056600
ZINC01061862
ZINC58167421
ZINC30150944
ZINC59087274
ZINC19899005
ZINC19893347
ZINC34734080
ZINC12658575
ZINC13801479
ZINC40475351
ZINC16711907
ZINC66141175
ZINC07813472
ZINC16888363
ZINC12553138
ZINC03840570
ZINC48361587
ZINC39971923
ZINC37313006
ZINC02252202
ZINC40261075
ZINC40040427
ZINC35938594
ZINC04066060
ZINC34716632
ZINC63373062
ZINC12468995
ZINC35501812
ZINC08403650
ZINC12556131
ZINC13958515
ZINC24982058
ZINC03273536
ZINC14751931
ZINC05901830
ZINC04000043
ZINC63831892
ZINC02188972
ZINC01477081
ZINC01901991
ZINC06402688
ZINC14549299
ZINC59502671
ZINC36981605
ZINC36635517
ZINC02687548
ZINC03113652
ZINC26025189
ZINC12374924
ZINC21595445
ZINC15834253
ZINC03824122
ZINC02860588
ZINC08013184
ZINC14552107
ZINC65964359
ZINC02386764
ZINC20510547
ZINC32692260
ZINC39776152
ZINC34919203
ZINC21579901
ZINC01043542
ZINC01022128
ZINC35938769
ZINC09343748
ZINC02761718
ZINC59187971
ZINC05719396
ZINC20544214
ZINC04147187
ZINC13945799
ZINC51570647
ZINC37206893
ZINC20179460
ZINC00966964
ZINC13495968
ZINC11667155
ZINC21868590
ZINC61692380
ZINC02862996
ZINC01935992
ZINC63363042
ZINC46928880
ZINC04584254
ZINC40094168
ZINC37377476
ZINC37392143
ZINC04823386
ZINC12740252
ZINC25182355
ZINC59057050
ZINC11802861
ZINC12411745
ZINC15997093
ZINC40251868
ZINC01452995
ZINC02843356
ZINC02676990
ZINC59830275
ZINC08919993
ZINC10266880
ZINC39989598
ZINC66645589
ZINC66610212
ZINC09488602
ZINC23595622
ZINC38966499
ZINC37282841
ZINC02295406
ZINC13749965
ZINC59371608
ZINC45653728
ZINC06783940
ZINC02385836
ZINC02892539
ZINC37270201
ZINC16478164
ZINC39869513
ZINC39934299
ZINC10002293
ZINC02543150
ZINC08772422
ZINC14004364
ZINC15087310
ZINC59303541
ZINC24901629
ZINC36981874
ZINC27577997
ZINC59310292
ZINC34749975
ZINC09731306
ZINC04088186
ZINC01862838
ZINC37467731
ZINC03113049
ZINC09295426
ZINC67432105
ZINC08854582
ZINC15133553
ZINC02206238
ZINC05645053
ZINC14457619
ZINC20368508
ZINC16474603
ZINC22143562
ZINC06858070
ZINC13153195
ZINC44937970
ZINC14649408
ZINC02375447
ZINC58424288
ZINC39478981
ZINC13639087
ZINC03177716
ZINC56369097
ZINC63571381
ZINC65470399
ZINC12475539
ZINC40902179
ZINC35667440
ZINC27519756
ZINC64798556
ZINC10037824
ZINC09189266
ZINC16193169
ZINC59057339
ZINC13929666
ZINC19954763
ZINC20550173
ZINC15947257
ZINC37885351
ZINC13810015
ZINC37402403
ZINC21961184
ZINC14862783
ZINC13167865
ZINC23748936
ZINC12766892
ZINC63572684
ZINC19926480
ZINC58946086
ZINC20291320
ZINC48816309
ZINC58846434
ZINC00997039
ZINC37209206
ZINC40283187
ZINC03082163
ZINC36725799
ZINC01333759
ZINC17206578
ZINC13643988
ZINC13037781
ZINC36116869
ZINC67251109
ZINC03079085
ZINC35849345
ZINC41710392
ZINC12830172
ZINC35018458
ZINC06321861
ZINC31848792
ZINC09277420
ZINC37231384
ZINC67490748
ZINC00799730
ZINC13769626
ZINC41076702
ZINC02220011
ZINC39998124
ZINC50679361
ZINC36676698
ZINC09664822
ZINC63329517
ZINC35653124
ZINC05520421
ZINC08386279
ZINC04571814
ZINC09312235
ZINC63560391
ZINC54003479
ZINC01780544
ZINC59476834
ZINC20293876
ZINC29561513
ZINC35493808
ZINC09270830
ZINC39561752
ZINC51006512
ZINC57411547
ZINC04552085
ZINC10058804
ZINC36899649
ZINC33116580
ZINC38671185
ZINC05060073
ZINC37188187
ZINC39708192
ZINC36609529
ZINC15134737
ZINC37936301
ZINC57316273
ZINC16937291
ZINC01828659
ZINC36985420
ZINC00054465
ZINC02670993
ZINC04729432
ZINC27528785
ZINC27696639
ZINC32506563
ZINC15946152
ZINC37392859
ZINC12566207
ZINC50832118
ZINC34930335
ZINC57780759
ZINC63375141
ZINC05134906
ZINC25902736
ZINC59398983
ZINC31651524
ZINC39570566
ZINC00631199
ZINC09007577
ZINC02650666
ZINC08781876
ZINC16499759
ZINC06858831
ZINC14480387
ZINC24257563
ZINC41799933
ZINC57780763
ZINC12860519
ZINC14550052
ZINC20912448
ZINC40261173
ZINC04922131
ZINC35504790
ZINC08695549
ZINC21324580
ZINC14466110
ZINC08828322
ZINC14477458
ZINC59267064
ZINC39835155
ZINC03254379
ZINC15864818
ZINC53098973
ZINC13073524
ZINC13107515
ZINC08513651
ZINC03383917
ZINC28381397
ZINC35695503
ZINC10059613
ZINC22717098
ZINC30871358
ZINC36851473
ZINC06749546
ZINC35933334
ZINC35585069
ZINC01226324
ZINC00987462
ZINC00659356
ZINC39944098
ZINC34729332
ZINC08454311
ZINC02246320
ZINC37121478
ZINC64591250
ZINC05685476
ZINC38775053
ZINC06189457
ZINC39794501
ZINC36589160
ZINC12325922
ZINC11061356
ZINC63514853
ZINC41583743
ZINC13390108
ZINC06297390
ZINC37296917
ZINC66144098
ZINC28308432
ZINC65610890
ZINC02515742
ZINC22605595
ZINC58851376
ZINC37282576
ZINC36707074
ZINC38511283
ZINC04263103
ZINC44085765
ZINC03295832
ZINC34748380
ZINC59229515
ZINC40825803
ZINC13274360
ZINC64985204
ZINC05629088
ZINC36956307
ZINC48989773
ZINC19624880
ZINC38564949
ZINC44322773
ZINC02508973
ZINC21250919
ZINC37177208
ZINC02246428
ZINC34966352
ZINC08711526
ZINC10012856
ZINC02911843
ZINC09220128
ZINC37262295
ZINC05568494
ZINC21739563
ZINC35494392
ZINC48941134
ZINC39345204
ZINC23251607
ZINC08750841
ZINC14552241
ZINC48982494
ZINC47400903
ZINC00688778
ZINC02660037
ZINC11881142
ZINC03217907
ZINC34740731
ZINC13448655
ZINC39863999
ZINC17525575
ZINC06208667
ZINC07406816
ZINC48993654
ZINC00642772
ZINC48533819
ZINC63075735
ZINC10832866
ZINC00368592
ZINC01091673
ZINC37523254
ZINC39440716
ZINC02729738
ZINC01130639
ZINC13982312
ZINC09358693
ZINC39470063
ZINC16975502
ZINC34857437
ZINC13438583
ZINC48461917
ZINC13074405
ZINC00984651
ZINC16887970
ZINC37324474
ZINC63118813
ZINC44854895
ZINC40243426
ZINC04102687
ZINC34827895
ZINC49014560
ZINC16846328
ZINC46914948
ZINC36643685
ZINC10536608
ZINC01079751
ZINC03999004
ZINC04924222
ZINC08218383
ZINC37324781
ZINC00408308
ZINC38984103
ZINC09262137
ZINC39738139
ZINC16569116
ZINC48687009
ZINC10452265
ZINC37343021
ZINC39992682
ZINC39916401
ZINC13498307
ZINC01859547
ZINC39499028
ZINC13941427
ZINC35373051
ZINC10045865
ZINC10684330
ZINC45638096
ZINC48732113
ZINC35287001
ZINC54823992
ZINC13413132
ZINC39351923
ZINC41703040
ZINC37368789
ZINC06772139
ZINC22304162
ZINC15643089
ZINC13395455
ZINC06074982
ZINC08680951
ZINC32692255
ZINC59225599
ZINC09251034
ZINC02883140
ZINC63571794
ZINC13028917
ZINC10206064
ZINC01796391
ZINC34953356
ZINC59014567
ZINC33518771
ZINC66793957
ZINC13642646
ZINC35551736
ZINC41540993
ZINC59884889
ZINC16034357
ZINC26503392
ZINC43356805
ZINC38888989
ZINC39700571
ZINC39881666
ZINC62040161
ZINC03476884
ZINC14645839
ZINC20530245
ZINC63480061
ZINC32127652
ZINC27976625
ZINC09196466
ZINC66254378
ZINC16497029
ZINC50593822
ZINC16524244
ZINC03049346
ZINC32959240
ZINC05829446
ZINC16916269
ZINC07871181
ZINC63046112
ZINC11831249
ZINC63221308
ZINC01854846
ZINC19201602
ZINC13162080
ZINC04644442
ZINC23008027
ZINC20702392
ZINC57329076
ZINC26064692
ZINC31895969
ZINC50360094
ZINC16918170
ZINC13007798
ZINC03552617
ZINC23446956
ZINC37497610
ZINC61870211
ZINC15954761
ZINC66308446
ZINC66202617
ZINC39849961
ZINC08995588
ZINC06830156
ZINC66145588
ZINC56018891
ZINC19806061
ZINC19894333
ZINC33600947
ZINC08844159
ZINC16000377
ZINC15958622
ZINC03211260
ZINC36513898
ZINC27793912
ZINC13395916
ZINC16712803
ZINC32577050
ZINC13518352
ZINC58491811
ZINC13078098
ZINC15869282
ZINC03411935
ZINC33733435
ZINC26809641
ZINC63141206
ZINC03058554
ZINC09355489
ZINC64558498
ZINC00642773
ZINC13524892
ZINC36877572
ZINC39851922
ZINC09661454
ZINC33811952
ZINC63230365
ZINC05604697
ZINC20832763
ZINC05525349
ZINC13321667
ZINC59720388
ZINC38119558
ZINC40823658
ZINC36647931
ZINC12181228
ZINC59795374
ZINC33812636
ZINC09612091
ZINC63254413
ZINC14464289
ZINC02981839
ZINC04115202
ZINC20900409
ZINC36061133
ZINC38618623
ZINC40265040
ZINC51185262
ZINC39725033
ZINC59334030
ZINC30799027
ZINC38970914
ZINC10784956
ZINC04222146
ZINC01037654
ZINC36323220
ZINC06613533
ZINC39916825
ZINC28216182
ZINC39228804
ZINC62825250
ZINC12436937
ZINC17121060
ZINC58866579
ZINC27836922
ZINC12820786
ZINC22699772
ZINC13400533
ZINC38587646
ZINC61640585
ZINC61643108
ZINC36528395
ZINC13993730
ZINC43577917
ZINC39541761
ZINC36835767
ZINC15769566
ZINC43461013
ZINC02528866
ZINC20753674
ZINC58326867
ZINC37786483
ZINC17091246
ZINC09353171
ZINC08835273
ZINC01421744
ZINC58945722
ZINC01637751
ZINC13174968
ZINC31645332
ZINC16713009
ZINC06022894
ZINC39742448
ZINC61692514
ZINC46768426
ZINC01377369
ZINC05557305
ZINC02655218
ZINC39581307
ZINC02308879
ZINC40271792
ZINC36061370
ZINC28293262
ZINC01234291
ZINC44686623
ZINC53172855
ZINC40025961
ZINC67217697
ZINC40936000
ZINC17963094
ZINC14889423
ZINC35059075
ZINC33266256
ZINC10003720
ZINC59267781
ZINC01780672
ZINC04911952
ZINC20926680
ZINC09601801
ZINC10458835
ZINC13642179
ZINC35380387
ZINC12631322
ZINC04695697
ZINC63503343
ZINC13467580
ZINC08461273
ZINC07407113
ZINC10341025
ZINC33266392
ZINC64144018
ZINC09035480
ZINC20691637
ZINC46079069
ZINC22515525
ZINC05008585
ZINC28379867
ZINC66051931
ZINC39990035
ZINC02694679
ZINC59117565
ZINC09355427
ZINC45935091
ZINC65592856
ZINC14655753
ZINC42332526
ZINC14270708
ZINC35808638
ZINC40548837
ZINC01844349
ZINC40093704
ZINC59294444
ZINC37280553
ZINC19798495
ZINC59117556
ZINC09335004
ZINC34830414
ZINC34906073
ZINC32640788
ZINC33313611
ZINC14832215
ZINC36953345
ZINC09404685
ZINC40940350
ZINC35566476
ZINC59488369
ZINC35286959
ZINC37601181
ZINC09144483
ZINC63563100
ZINC14031222
ZINC02169615
ZINC33743533
ZINC13206982
ZINC54730833
ZINC06626622
ZINC08567185
ZINC16035486
ZINC08451237
ZINC12332505
ZINC14475662
ZINC40822629
ZINC37278933
ZINC61862629
ZINC63447887
ZINC24965962
ZINC11437882
ZINC35705409
ZINC04649788
ZINC01849025
ZINC14777793
ZINC42376621
ZINC08632578
ZINC33078211
ZINC03004050
ZINC38666892
ZINC63362293
ZINC03664239
ZINC44854925
ZINC65201349
ZINC62771289
ZINC23247970
ZINC46876907
ZINC36118775
ZINC08396940
ZINC36162573
ZINC40262006
ZINC12929834
ZINC21449504
ZINC33185775
ZINC38671021
ZINC06709583
ZINC01368211
ZINC02656836
ZINC01959501
ZINC09777227
ZINC05592355
ZINC00101025
ZINC02955986
ZINC43302738
ZINC40276337
ZINC43743304
ZINC13636508
ZINC12806756
ZINC43958937
ZINC14457642
ZINC16284293
ZINC53099731
ZINC06474026
ZINC01301712
ZINC20443816
ZINC43503152
ZINC14650073
ZINC28121120
ZINC01200246
ZINC20708791
ZINC39707089
ZINC12921532
ZINC08893605
ZINC02513414
ZINC66428728
ZINC02566377
ZINC02365618
ZINC40352929
ZINC59249228
ZINC61692990
ZINC20753484
ZINC06782010
ZINC36957072
ZINC62040006
ZINC54425801
ZINC03097056
ZINC09505654
ZINC13898036
ZINC40811797
ZINC15052762
ZINC15775343
ZINC06822095
ZINC36241371
ZINC49413315
ZINC53711141
ZINC48660967
ZINC09292711
ZINC31950423
ZINC00458846
ZINC03222383
ZINC09523903
ZINC12437462
ZINC12098628
ZINC16910785
ZINC18254833
ZINC06396958
ZINC35656298
ZINC20436749
ZINC39732668
ZINC02150700
ZINC16491266
ZINC05947722
ZINC67371521
ZINC31875850
ZINC03441747
ZINC23642139
ZINC08609758
ZINC34747900
ZINC42304905
ZINC50868886
ZINC39998017
ZINC17086640
ZINC40499465
ZINC04854735
ZINC38914686
ZINC05008427
ZINC10361947
ZINC37350189
ZINC01984134
ZINC21335901
ZINC58970742
ZINC04275148
ZINC35070009
ZINC23257779
ZINC15319252
ZINC36897843
ZINC06546480
ZINC39722756
ZINC50907139
ZINC37278736
ZINC24255860
ZINC39969749
ZINC13968535
ZINC64541298
ZINC59119226
ZINC04631751
ZINC01921962
ZINC20764905
ZINC25559705
ZINC36033864
ZINC20589088
ZINC39210217
ZINC13958520
ZINC12954018
ZINC10751380
ZINC12580470
ZINC36766007
ZINC13361703
ZINC15303400
ZINC40502777
ZINC06268001
ZINC13940813
ZINC15304942
ZINC14551663
ZINC00427628
ZINC01071740
ZINC40795582
ZINC20697486
ZINC37985130
ZINC13989424
ZINC39325066
ZINC17162104
ZINC22257688
ZINC02948871
ZINC16545260
ZINC22804074
ZINC59269720
ZINC15870312
ZINC14474011
ZINC36975968
ZINC11890929
ZINC03098125
ZINC48434162
ZINC14546703
ZINC62719981
ZINC04892688
ZINC31964563
ZINC24065848
ZINC16285998
ZINC03131716
ZINC49897485
ZINC36540796
ZINC25698311
ZINC36213697
ZINC60322852
ZINC63139548
ZINC33789956
ZINC66361634
ZINC05437438
ZINC59484073
ZINC61690882
ZINC08846788
ZINC65151019
ZINC40092917
ZINC14464271
ZINC09345722
ZINC20754612
ZINC08781777
ZINC40031872
ZINC12362787
ZINC22391654
ZINC08194015
ZINC12630836
ZINC14464445
ZINC22744888
ZINC37281570
ZINC44989844
ZINC07159258
ZINC04654437
ZINC08901803
ZINC33039536
ZINC16889136
ZINC67551913
ZINC40688663
ZINC35768142
ZINC05566833
ZINC16805152
ZINC18036638
ZINC36822545
ZINC02492884
ZINC05427330
ZINC20323817
ZINC20243785
ZINC45842380
ZINC12064313
ZINC14549859
ZINC19295654
ZINC22005977
ZINC63654713
ZINC01372084
ZINC02385112
ZINC04170209
ZINC01940622
ZINC13372291
ZINC08306730
ZINC38550034
ZINC02156925
ZINC59447283
ZINC35552955
ZINC04059430
ZINC20303951
ZINC59140460
ZINC20568395
ZINC05811836
ZINC38666907
ZINC23314235
ZINC01980479
ZINC40036431
ZINC33689868
ZINC12495005
ZINC41078413
ZINC04348768
ZINC20088313
ZINC10747269
ZINC15725291
ZINC09720799
ZINC06644429
ZINC29285033
ZINC56795319
ZINC02734407
ZINC09375341
ZINC38211846
ZINC53205209
ZINC39549229
ZINC25165200
ZINC21004279
ZINC59461872
ZINC08920850
ZINC09014166
ZINC61031069
ZINC01480449
ZINC48477255
ZINC33555675
ZINC39344732
ZINC04552088
ZINC66905545
ZINC36098377
ZINC40300337
ZINC06421331
ZINC04733518
ZINC34761713
ZINC35586188
ZINC09548866
ZINC59133349
ZINC35829322
ZINC09403947
ZINC37414861
ZINC16837418
ZINC63505736
ZINC41630521
ZINC10740956
ZINC02843362
ZINC12655736
ZINC16501073
ZINC19928232
ZINC64651051
ZINC36371797
ZINC10152052
ZINC02697528
ZINC07779765
ZINC02098084
ZINC02950871
ZINC35192305
ZINC36296932
ZINC12553752
ZINC23184513
ZINC45699782
ZINC37497615
ZINC37055227
ZINC64061271
ZINC13087027
ZINC40038175
ZINC01452992
ZINC13389592
ZINC03104433
ZINC02055699
ZINC65241414
ZINC18115172
ZINC10827871
ZINC08642143
ZINC63563105
ZINC35972735
ZINC59294377
ZINC27792587
ZINC14475248
ZINC40796757
ZINC58966553
ZINC09407685
ZINC33042867
ZINC17082310
ZINC49247040
ZINC32640878
ZINC08898057
ZINC02898867
ZINC31625446
ZINC14651918
ZINC36714834
ZINC63761240
ZINC66769745
ZINC40965652
ZINC58961543
ZINC14650436
ZINC13231409
ZINC09267239
ZINC05534562
ZINC40221219
ZINC19800009
ZINC35446071
ZINC06482235
ZINC13590787
ZINC41632915
ZINC40522257
ZINC00646595
ZINC05482570
ZINC13756902
ZINC37131128
ZINC06009187
ZINC36567160
ZINC58826228
ZINC35380847
ZINC33451599
ZINC66201848
ZINC56763013
ZINC66199568
ZINC03035172
ZINC28052115
ZINC64370061
ZINC33612864
ZINC41018748
ZINC36628438
ZINC02152697
ZINC14277572
ZINC20034174
ZINC01858969
ZINC12223328
ZINC57505513
ZINC00663900
ZINC04723826
ZINC22937243
ZINC48495569
ZINC33693973
ZINC35622340
ZINC41585274
ZINC10524724
ZINC20912111
ZINC04668278
ZINC17960320
ZINC20696627
ZINC24031040
ZINC38671523
ZINC15944992
ZINC01317393
ZINC66983550
ZINC05780476
ZINC44020246
ZINC02359511
ZINC22260913
ZINC03326044
ZINC35987805
ZINC05084060
ZINC15723988
ZINC17242878
ZINC20246763
ZINC02234763
ZINC39452410
ZINC36928340
ZINC10782793
ZINC04184006
ZINC25152253
ZINC61052221
ZINC06275664
ZINC33148387
ZINC38915176
ZINC02308257
ZINC15723450
ZINC61692108
ZINC17084879
ZINC39998134
ZINC00426867
ZINC20109634
ZINC13387121
ZINC00508069
ZINC03050844
ZINC61692307
ZINC03015870
ZINC37055908
ZINC06657198
ZINC35482869
ZINC26071386
ZINC01192419
ZINC03668292
ZINC39520423
ZINC14477773
ZINC39467473
ZINC20681065
ZINC37212960
ZINC12821292
ZINC19805585
ZINC03397585
ZINC39533810
ZINC04270401
ZINC49099721
ZINC36637299
ZINC63572680
ZINC16617931
ZINC32963812
ZINC18457714
ZINC16528513
ZINC21502988
ZINC28120754
ZINC41087094
ZINC09295813
ZINC66730669
ZINC04150005
ZINC20617909
ZINC20912905
ZINC02689755
ZINC05410460
ZINC03342300
ZINC35286957
ZINC40140882
ZINC08935040
ZINC37301026
ZINC46995161
ZINC66255839
ZINC59308495
ZINC20712415
ZINC08303458
ZINC16741197
ZINC62561378
ZINC39379089
ZINC10381843
ZINC02910606
ZINC59401699
ZINC31978735
ZINC40959515
ZINC06397432
ZINC05552212
ZINC09777344
ZINC16528491
ZINC46643174
ZINC12806739
ZINC37217676
ZINC35955566
ZINC28157137
ZINC21261357
ZINC16917941
ZINC13636542
ZINC19757971
ZINC37172458
ZINC45995048
ZINC14480050
ZINC30944176
ZINC39934871
ZINC48472198
ZINC13280710
ZINC14547957
ZINC13708587
ZINC20697049
ZINC36825218
ZINC05752658
ZINC02183676
ZINC31656099
ZINC22293840
ZINC15221789
ZINC12498527
ZINC11789470
ZINC32817167
ZINC16225912
ZINC12211527
ZINC02356434
ZINC14476637
ZINC25246351
ZINC09693401
ZINC56932469
ZINC46748024
ZINC39696253
ZINC59434888
ZINC59377196
ZINC43722565
ZINC08826569
ZINC32112028
ZINC13636659
ZINC02908827
ZINC36609580
ZINC00641728
ZINC37278863
ZINC37296893
ZINC51570619
ZINC06402965
ZINC20132902
ZINC06330170
ZINC04066925
ZINC00753817
ZINC06480462
ZINC45500920
ZINC28909775
ZINC03372613
ZINC40236099
ZINC34773095
ZINC20311528
ZINC35702039
ZINC46747640
ZINC38733211
ZINC09854319
ZINC08078281
ZINC04177489
ZINC03312550
ZINC13003271
ZINC60583016
ZINC01803083
ZINC16875788
ZINC09020073
ZINC40243425
ZINC16255961
ZINC09500271
ZINC59326599
ZINC01776436
ZINC06883338
ZINC10796265
ZINC08764390
ZINC38904771
ZINC38904786
ZINC36550052
ZINC34905187
ZINC02222666
ZINC57586615
ZINC00881425
ZINC14477224
ZINC09271360
ZINC38615207
ZINC61116129
ZINC19820365
ZINC20028579
ZINC01427491
ZINC62449707
ZINC01233722
ZINC38965300
ZINC39881548
ZINC63834549
ZINC14789028
ZINC66224763
ZINC16292032
ZINC10813779
ZINC40271765
ZINC02901655
ZINC22740263
ZINC08439834
ZINC00716566
ZINC39459534
ZINC02942229
ZINC36168326
ZINC21262047
ZINC04163545
ZINC59227409
ZINC15649426
ZINC27001857
ZINC24273923
ZINC09138374
ZINC37402082
ZINC66808931
ZINC39486092
ZINC22617737
ZINC39851978
ZINC44923954
ZINC59384089
ZINC01065236
ZINC02108643
ZINC67422260
ZINC67566958
ZINC58856595
ZINC08445980
ZINC49908403
ZINC11775376
ZINC20429781
ZINC02295476
ZINC12995282
ZINC48138305
ZINC39770251
ZINC35768707
ZINC15779832
ZINC13550611
ZINC60099254
ZINC67594124
ZINC63230285
ZINC22066524
ZINC40989909
ZINC39457314
ZINC59105366
ZINC01107865
ZINC01328795
ZINC20983731
ZINC12500933
ZINC58960346
ZINC12296553
ZINC01196124
ZINC20256243
ZINC01068535
ZINC40829698
ZINC40290945
ZINC39429967
ZINC35615911
ZINC12381400
ZINC59351475
ZINC01064441
ZINC35285858
ZINC16500013
ZINC35467656
ZINC38771158
ZINC51546061
ZINC16526164
ZINC58324555
ZINC23448960
ZINC39791684
ZINC22808503
ZINC33331656
ZINC33097148
ZINC48121100
ZINC01087290
ZINC39947937
ZINC48427422
ZINC59016953
ZINC14465013
ZINC20685164
ZINC35572478
ZINC42080015
ZINC25245597
ZINC04944103
ZINC03140462
ZINC36064477
ZINC32696749
ZINC08877229
ZINC15229466
ZINC01061047
ZINC51186374
ZINC09245303
ZINC40812754
ZINC01947852
ZINC16425696
ZINC05483345
ZINC36989350
ZINC09915539
ZINC28628107
ZINC15675647
ZINC36747875
ZINC03320540
ZINC37313926
ZINC40095921
ZINC03634697
ZINC09910099
ZINC16012236
ZINC22358378
ZINC40243351
ZINC16429373
ZINC20699194
ZINC08919461
ZINC04842491
ZINC63752811
ZINC58210145
ZINC33554587
ZINC20505599
ZINC40913230
ZINC20613741
ZINC38592702
ZINC36605371
ZINC02299674
ZINC17111747
ZINC02288731
ZINC39511382
ZINC22835116
ZINC05394913
ZINC06044468
ZINC36590396
ZINC27020711
ZINC44932918
ZINC05540118
ZINC13238261
ZINC14461972
ZINC30822651
ZINC09819950
ZINC33772569
ZINC20696772
ZINC04923761
ZINC15734826
ZINC63571266
ZINC35157216
ZINC54190250
ZINC03448225
ZINC23353733
ZINC35914419
ZINC62042177
ZINC20132986
ZINC03486587
ZINC05813570
ZINC09833353
ZINC02096584
ZINC09680254
ZINC08816051
ZINC09636078
ZINC03372452
ZINC02577093
ZINC14159405
ZINC08923613
ZINC08708329
ZINC03013832
ZINC39289209
ZINC03246184
ZINC09211144
ZINC14770999
ZINC16572687
ZINC59382219
ZINC32620104
ZINC14546819
ZINC61416819
ZINC01475165
ZINC37214876
ZINC01392606
ZINC45928349
ZINC12465579
ZINC31257829
ZINC01305091
ZINC21241563
ZINC01149348
ZINC21028208
ZINC13817335
ZINC16041119
ZINC19795177
ZINC06089597
ZINC59566994
ZINC04059426
ZINC64676157
ZINC59247979
ZINC40717300
ZINC32540733
ZINC59197861
ZINC16667215
ZINC08623138
ZINC12292618
ZINC36918450
ZINC32100241
ZINC22079540
ZINC66143495
ZINC14477307
ZINC51359601
ZINC01114313
ZINC39325128
ZINC02297479
ZINC16013852
ZINC34673104
ZINC59271044
ZINC65378278
ZINC36822325
ZINC09311238
ZINC22458829
ZINC36391244
ZINC40289630
ZINC50202121
ZINC39695883
ZINC02395287
ZINC23648770
ZINC09390681
ZINC04783898
ZINC42412975
ZINC16348315
ZINC46899405
ZINC36957056
ZINC33058448
ZINC39867853
ZINC05509615
ZINC25326841
ZINC06189027
ZINC50266589
ZINC37302366
ZINC03210442
ZINC05554964
ZINC20477696
ZINC35668772
ZINC35849184
ZINC20132963
ZINC41654616
ZINC63752682
ZINC04455989
ZINC23334885
ZINC20021818
ZINC36751020
ZINC13073621
ZINC55137672
ZINC59137848
ZINC20706663
ZINC20883434
ZINC04117490
ZINC39225746
ZINC00755221
ZINC49956052
ZINC22413813
ZINC03631158
ZINC36981875
ZINC13892817
ZINC11354983
ZINC02083401
ZINC14477163
ZINC19205284
ZINC14959701
ZINC02785480
ZINC63352120
ZINC22000996
ZINC38673660
ZINC01441319
ZINC02570135
ZINC00822209
ZINC39759221
ZINC14476988
ZINC31950225
ZINC64900157
ZINC58928950
ZINC12574242
ZINC13685399
ZINC13388521
ZINC01638098
ZINC28160564
ZINC20685657
ZINC40879015
ZINC58666612
ZINC35786487
ZINC52641924
ZINC09920388
ZINC59432383
ZINC09432907
ZINC06501815
ZINC12414297
ZINC62157711
ZINC20613861
ZINC63140778
ZINC38740038
ZINC37249213
ZINC01836467
ZINC05719112
ZINC48849847
ZINC05593572
ZINC53100505
ZINC39884584
ZINC14475398
ZINC62049345
ZINC12766995
ZINC23786883
ZINC35970308
ZINC61640412
ZINC46691149
ZINC59365751
ZINC12658361
ZINC66246996
ZINC35157246
ZINC43577403
ZINC43735658
ZINC37312733
ZINC09721072
ZINC05123438
ZINC20156871
ZINC28355965
ZINC21038863
ZINC35426976
ZINC02214161
ZINC20580511
ZINC09097156
ZINC14652858
ZINC13284547
ZINC09233853
ZINC01944046
ZINC04515329
ZINC20322981
ZINC06480340
ZINC01180692
ZINC06246449
ZINC03122424
ZINC21245571
ZINC64799426
ZINC10812108
ZINC14468071
ZINC59137415
ZINC12311503
ZINC14273349
ZINC32932181
ZINC04175277
ZINC12250106
ZINC10695457
ZINC33288975
ZINC21512644
ZINC11062198
ZINC17474121
ZINC39457618
ZINC01760525
ZINC20452934
ZINC11999753
ZINC13575583
ZINC44326602
ZINC41641808
ZINC22289627
ZINC03115293
ZINC48022669
ZINC04000116
ZINC03997846
ZINC33568408
ZINC06444753
ZINC01217068
ZINC02790961
ZINC36635468
ZINC64340446
ZINC34733896
ZINC13036439
ZINC35486685
ZINC11019043
ZINC24875909
ZINC34830533
ZINC63351456
ZINC17086635
ZINC12448829
ZINC39793743
ZINC20557412
ZINC58406208
ZINC41023061
ZINC10778289
ZINC33371121
ZINC66394458
ZINC12845270
ZINC45626263
ZINC13602965
ZINC36213700
ZINC01180704
ZINC39758976
ZINC08832432
ZINC05603306
ZINC12342924
ZINC06664301
ZINC18117016
ZINC10694668
ZINC39440712
ZINC02747668
ZINC37112323
ZINC46912092
ZINC35514128
ZINC34685748
ZINC35543327
ZINC20969656
ZINC45190779
ZINC34749939
ZINC20883706
ZINC12265641
ZINC33265607
ZINC44453319
ZINC61861921
ZINC09662066
ZINC38008397
ZINC02781075
ZINC02827982
ZINC20133419
ZINC02266940
ZINC32986969
ZINC62564544
ZINC30945591
ZINC36408700
ZINC37885222
ZINC01732734
ZINC04638069
ZINC02594729
ZINC05347933
ZINC01216473
ZINC14460691
ZINC12491988
ZINC44321106
ZINC20712871
ZINC48051087
ZINC47132492
ZINC39480022
ZINC10557944
ZINC62768666
ZINC32089433
ZINC30827918
ZINC36643366
ZINC10211100
ZINC02816976
ZINC20759212
ZINC40568417
ZINC09117221
ZINC02223515
ZINC58964945
ZINC09166281
ZINC25857906
ZINC09679178
ZINC14480122
ZINC00102937
ZINC00958201
ZINC40746853
ZINC39459530
ZINC37775576
ZINC36476369
ZINC17167146
ZINC14475858
ZINC01115883
ZINC19229877
ZINC39983622
ZINC65378458
ZINC32951490
ZINC09281964
ZINC47570878
ZINC36923445
ZINC40038073
ZINC21806944
ZINC58832939
ZINC10257094
ZINC20696019
ZINC00824579
ZINC06606293
ZINC41120763
ZINC59246311
ZINC06144687
ZINC12488689
ZINC20353484
ZINC49785153
ZINC39920478
ZINC22408806
ZINC01438459
ZINC09680439
ZINC37600282
ZINC14017099
ZINC36989953
ZINC14475399
ZINC38551041
ZINC39791389
ZINC40448412
ZINC04382207
ZINC10545365
ZINC02060697
ZINC02459696
ZINC64656588
ZINC05022195
ZINC12687812
ZINC01503744
ZINC44184517
ZINC20132519
ZINC48732122
ZINC30945579
ZINC35467626
ZINC06243735
ZINC04156684
ZINC39777821
ZINC39994867
ZINC08833267
ZINC36633780
ZINC05610650
ZINC04132965
ZINC03228752
ZINC20697642
ZINC16528835
ZINC40027237
ZINC15730717
ZINC15783594
ZINC23642145
ZINC39864475
ZINC49047894
ZINC01233787
ZINC16856322
ZINC09211148
ZINC35043915
ZINC10786002
ZINC03144751
ZINC14464284
ZINC12773206
ZINC17250651
ZINC14476991
ZINC13387878
ZINC05550955
ZINC41012668
ZINC12250077
ZINC55167025
ZINC34756657
ZINC00964363
ZINC04841940
ZINC16731821
ZINC58392136
ZINC12498926
ZINC16907293
ZINC10187244
ZINC27581496
ZINC20132528
ZINC08844144
ZINC67014197
ZINC19943111
ZINC39695992
ZINC36080675
ZINC39762585
ZINC39206231
ZINC33148344
ZINC39565518
ZINC50039471
ZINC14667298
ZINC36250011
ZINC10528655
ZINC14474963
ZINC08908445
ZINC02220015
ZINC40283794
ZINC39994027
ZINC12063533
ZINC36485004
ZINC08964740
ZINC59718578
ZINC17721601
ZINC34723551
ZINC36523207
ZINC19996988
ZINC37402676
ZINC35380276
ZINC40825793
ZINC16780680
ZINC37247146
ZINC39457947
ZINC24654442
ZINC35342297
ZINC05098026
ZINC00702610
ZINC37601234
ZINC09259092
ZINC59310214
ZINC02282679
ZINC12428394
ZINC20726903
ZINC16667536
ZINC09186652
ZINC64919779
ZINC18198850
ZINC59245189
ZINC08739492
ZINC20557324
ZINC00719392
ZINC48733309
ZINC14476899
ZINC02272984
ZINC32727409
ZINC01268773
ZINC55088886
ZINC01050595
ZINC05071154
ZINC50443371
ZINC11742361
ZINC04063205
ZINC01603928
ZINC46655705
ZINC16923782
ZINC60156358
ZINC09191811
ZINC64343328
