# Supplementary material for: SCRAMBLE’N’GAMBLE: a tool for fast and facile generation of random data for statistical evaluation of QSAR models
Source: Chem Zvesti. 2017 Jun 5;71(11):2217–32. doi: 10.1007/s11696-017-0215-7 (PMC5655615; doi:10.1007/s11696-017-0215-7)
Supplement: Supplementary file 5 — Supplementary material 5 (TXT 24 kb) [file 11696_2017_215_MOESM5_ESM.txt]

Table SI-8: ZINC IDs for decoys in the test set.
ZINC09544121
ZINC08753545
ZINC46706999
ZINC03344489
ZINC06170936
ZINC02090188
ZINC04382466
ZINC02500122
ZINC55980716
ZINC36635892
ZINC15046305
ZINC26508174
ZINC12218811
ZINC40993409
ZINC59220323
ZINC39977012
ZINC15735670
ZINC30278026
ZINC15046603
ZINC35871125
ZINC36957238
ZINC20607056
ZINC32099498
ZINC16385318
ZINC04871445
ZINC05635479
ZINC62138982
ZINC63571697
ZINC58961269
ZINC03342661
ZINC03231561
ZINC08769860
ZINC12854814
ZINC04595687
ZINC08901802
ZINC60040686
ZINC38670521
ZINC27531766
ZINC38837282
ZINC36989275
ZINC00960465
ZINC37327831
ZINC40940275
ZINC20685130
ZINC09276945
ZINC01089501
ZINC08973217
ZINC40562477
ZINC00948015
ZINC26895773
ZINC36547560
ZINC36119285
ZINC40359540
ZINC19776250
ZINC59302042
ZINC04694136
ZINC20418002
ZINC37057272
ZINC59249458
ZINC19880908
ZINC14257991
ZINC36867933
ZINC35698317
ZINC43682872
ZINC04744010
ZINC35476878
ZINC45071162
ZINC46078590
ZINC32640867
ZINC05627011
ZINC14547693
ZINC09211917
ZINC00975824
ZINC39854931
ZINC59294453
ZINC06654480
ZINC52570003
ZINC40166099
ZINC66407276
ZINC41663765
ZINC14233549
ZINC49061018
ZINC09670334
ZINC57405817
ZINC01107243
ZINC01059246
ZINC46224845
ZINC59476404
ZINC49121966
ZINC14343015
ZINC08681430
ZINC19913926
ZINC04699444
ZINC59396992
ZINC06008148
ZINC12516006
ZINC59417968
ZINC59426325
ZINC39769722
ZINC14457720
ZINC01184646
ZINC16358942
ZINC38963806
ZINC04913597
ZINC01048283
ZINC12548284
ZINC39352987
ZINC39999736
ZINC03182669
ZINC37055629
ZINC12421879
ZINC36922825
ZINC43560652
ZINC46744428
ZINC01123990
ZINC14464042
ZINC19722987
ZINC05813153
ZINC65002733
ZINC05034892
ZINC14548056
ZINC37442965
ZINC62014066
ZINC36540804
ZINC23297842
ZINC39507386
ZINC13355045
ZINC33439066
ZINC02649943
ZINC38741904
ZINC16503462
ZINC12007784
ZINC61570676
ZINC13563133
ZINC36686871
ZINC12490323
ZINC59109539
ZINC24107371
ZINC00950051
ZINC62779098
ZINC59426009
ZINC66255188
ZINC11330032
ZINC06193874
ZINC49133628
ZINC26576212
ZINC02909636
ZINC66199954
ZINC35553043
ZINC12658857
ZINC06370495
ZINC37690245
ZINC15678358
ZINC01942866
ZINC53783510
ZINC36942390
ZINC23849093
ZINC37248149
ZINC04164023
ZINC13132644
ZINC63930852
ZINC09963755
ZINC63514854
ZINC22958027
ZINC13630168
ZINC21889414
ZINC03241329
ZINC60318024
ZINC60293467
ZINC39881474
ZINC03315683
ZINC02911075
ZINC35333531
ZINC33534245
ZINC09129189
ZINC39870989
ZINC01916312
ZINC28302619
ZINC50266673
ZINC59416082
ZINC39713085
ZINC12558452
ZINC13320505
ZINC02729564
ZINC13142372
ZINC47137891
ZINC07878229
ZINC13981016
ZINC12285372
ZINC42075862
ZINC59292098
ZINC14475556
ZINC42143806
ZINC38678477
ZINC43164399
ZINC03013006
ZINC11890436
ZINC08901371
ZINC06386504
ZINC67636639
ZINC35955313
ZINC36951972
ZINC12583653
ZINC39440201
ZINC31054723
ZINC65566534
ZINC36635825
ZINC53168630
ZINC38981478
ZINC67218536
ZINC26686365
ZINC39946169
ZINC23226932
ZINC35145139
ZINC09089695
ZINC35313097
ZINC39456553
ZINC11886878
ZINC08748623
ZINC08973682
ZINC03271093
ZINC14463416
ZINC20696823
ZINC40261184
ZINC10887398
ZINC15822069
ZINC59248163
ZINC32124748
ZINC40942972
ZINC38001678
ZINC13796612
ZINC09381964
ZINC02030040
ZINC05714825
ZINC05245168
ZINC66677272
ZINC35518903
ZINC06636336
ZINC27816571
ZINC39883293
ZINC21925890
ZINC08863146
ZINC16797326
ZINC61692131
ZINC12781692
ZINC04485759
ZINC02800425
ZINC01124497
ZINC46376271
ZINC04911391
ZINC02094393
ZINC45481321
ZINC63384858
ZINC38856197
ZINC36656545
ZINC66643267
ZINC01623288
ZINC40011899
ZINC12376524
ZINC01415246
ZINC37105521
ZINC41002444
ZINC20754057
ZINC00909907
ZINC00374898
ZINC14267067
ZINC05397550
ZINC47499462
ZINC00904587
ZINC36604732
ZINC13317126
ZINC14631023
ZINC48970591
ZINC08705727
ZINC08874822
ZINC40144352
ZINC08445638
ZINC14462540
ZINC08833384
ZINC36121049
ZINC06932654
ZINC13044213
ZINC02727350
ZINC33366916
ZINC15312331
ZINC36889849
ZINC37640276
ZINC38959597
ZINC09695465
ZINC36583914
ZINC20319406
ZINC04482555
ZINC04119167
ZINC20116140
ZINC37999501
ZINC02324230
ZINC03152260
ZINC20344230
ZINC37269462
ZINC04623276
ZINC33393868
ZINC16011682
ZINC44732307
ZINC35615920
ZINC15319913
ZINC30803247
ZINC39945239
ZINC40378081
ZINC08036347
ZINC35689680
ZINC59240040
ZINC15771910
ZINC11171313
ZINC55309667
ZINC30782367
ZINC34748921
ZINC29503402
ZINC47373445
ZINC55510314
ZINC14134796
ZINC05005610
ZINC02614729
ZINC35724729
ZINC35615916
ZINC26967822
ZINC40564432
ZINC28614764
ZINC12603799
ZINC17086735
ZINC20890358
ZINC57142816
ZINC58162048
ZINC66875724
ZINC07781384
ZINC57635399
ZINC54647999
ZINC52919026
ZINC01395308
ZINC36936617
ZINC59428183
ZINC38545959
ZINC01462535
ZINC03166764
ZINC48941746
ZINC08215524
ZINC10219185
ZINC57186222
ZINC16588955
ZINC08813846
ZINC09373160
ZINC64064431
ZINC28165417
ZINC48506188
ZINC59145665
ZINC09566195
ZINC27691082
ZINC12310617
ZINC46674999
ZINC13237042
ZINC43552439
ZINC24351727
ZINC44100687
ZINC03011420
ZINC04058903
ZINC02848395
ZINC37279229
ZINC21172227
ZINC36066219
ZINC05192122
ZINC28617436
ZINC39512957
ZINC12447519
ZINC31656103
ZINC07297218
ZINC59225467
ZINC02956196
ZINC13009431
ZINC50429810
ZINC09836200
ZINC02573678
ZINC00856323
ZINC43762468
ZINC48783224
ZINC18272343
ZINC03092423
ZINC64799318
ZINC02099970
ZINC12564353
ZINC36840589
ZINC00629389
ZINC20404800
ZINC02994649
ZINC13899140
ZINC54825458
ZINC12296538
ZINC18996975
ZINC39459792
ZINC40840451
ZINC03445068
ZINC20699129
ZINC63062468
ZINC00956051
ZINC20527556
ZINC37574966
ZINC01049461
ZINC37297622
ZINC64370039
ZINC39533446
ZINC09158023
ZINC20687958
ZINC38688928
ZINC67381243
ZINC20505717
ZINC54201701
ZINC34830284
ZINC40681318
ZINC42352020
ZINC11139572
ZINC33477925
ZINC05181920
ZINC38632057
ZINC67006426
ZINC62334871
ZINC28323811
ZINC05447810
ZINC02710614
ZINC65025207
ZINC00715685
ZINC37314850
ZINC34988615
ZINC37297320
ZINC32670933
ZINC12140804
ZINC06320782
ZINC00100864
ZINC12500473
ZINC40000569
ZINC19925347
ZINC03125251
ZINC00349055
ZINC41009370
ZINC40289565
ZINC20504486
ZINC66329251
ZINC14462523
ZINC20430406
ZINC04784273
ZINC41648632
ZINC59225581
ZINC39456561
ZINC02494968
ZINC39835211
ZINC21236283
ZINC11730264
ZINC33619052
ZINC42143998
ZINC02194021
ZINC39521328
ZINC55739147
ZINC59484212
ZINC41195406
ZINC19791812
ZINC40003425
ZINC61019119
ZINC10566853
ZINC09355415
ZINC01759430
ZINC01396474
ZINC03665336
ZINC36143277
ZINC48517267
ZINC16486234
ZINC02523603
ZINC12041082
ZINC63350047
ZINC08588362
ZINC10127343
ZINC20568295
ZINC02780510
ZINC06067198
ZINC59382181
ZINC13644550
ZINC16451213
ZINC08919586
ZINC06410803
ZINC59382269
ZINC36903220
ZINC41356765
ZINC20505264
ZINC40340869
ZINC01800523
ZINC37247750
ZINC38546980
ZINC39463366
ZINC03409300
ZINC01655676
ZINC23732642
ZINC28823194
ZINC12604087
ZINC20723445
ZINC14463167
ZINC39696186
ZINC02974026
ZINC01396602
ZINC02395979
ZINC37199646
ZINC09228954
ZINC34683797
ZINC18329694
ZINC09969088
ZINC17176599
ZINC65100600
ZINC66254081
ZINC04703060
ZINC33814031
ZINC09406409
ZINC13071979
ZINC14455827
ZINC44841341
ZINC04488436
ZINC57485339
ZINC33696530
ZINC02970675
ZINC03358689
ZINC04550468
ZINC36604606
ZINC16293592
ZINC20991653
ZINC02616053
ZINC50866243
ZINC13973717
ZINC42306135
ZINC39884604
ZINC36542002
ZINC48096328
ZINC38516979
ZINC20534484
ZINC13192167
ZINC04646450
ZINC36915536
ZINC67216217
ZINC24033659
ZINC37363444
ZINC60343022
ZINC63142197
ZINC59303021
ZINC43220608
ZINC04754081
ZINC37368771
ZINC12129863
ZINC21193542
ZINC12856931
ZINC19776274
ZINC36061165
ZINC30825942
ZINC35682727
ZINC09598045
ZINC10502068
ZINC23551883
ZINC13398149
ZINC08385518
ZINC09404907
ZINC62546390
ZINC19678383
ZINC02674001
ZINC15905891
ZINC26963405
ZINC20698834
ZINC56539638
ZINC19943299
ZINC33804120
ZINC02737313
ZINC34750116
ZINC12531778
ZINC13401090
ZINC20133396
ZINC39998193
ZINC14549396
ZINC14464593
ZINC12367545
ZINC59738521
ZINC11336180
ZINC37441318
ZINC44804144
ZINC02708264
ZINC32119673
ZINC14081169
ZINC14549384
ZINC08443285
ZINC10472524
ZINC27741855
ZINC16928898
ZINC40098105
ZINC20168067
ZINC36631814
ZINC39852023
ZINC15009396
ZINC37420171
ZINC40027673
ZINC33556726
ZINC20486964
ZINC34003648
ZINC19223762
ZINC37526980
ZINC27526405
ZINC35491100
ZINC03365064
ZINC23444426
ZINC66352311
ZINC50267814
ZINC37232755
ZINC04661933
ZINC59348671
ZINC58946438
ZINC54826544
ZINC08643002
ZINC10019864
ZINC12152899
ZINC59225464
ZINC34750242
ZINC16612543
ZINC35270529
ZINC16386063
ZINC64342931
ZINC39997343
ZINC43737264
ZINC09273297
ZINC05640821
ZINC04691056
ZINC04929920
ZINC25529770
ZINC33265530
ZINC40036792
ZINC20759678
ZINC64985587
ZINC54390643
ZINC09582998
ZINC21464286
ZINC02729057
ZINC36796502
ZINC16764724
ZINC05590141
ZINC36989754
ZINC05066269
ZINC14834032
ZINC01291448
ZINC14547093
ZINC12211729
ZINC20708674
ZINC13450039
ZINC12996856
ZINC35866944
ZINC16729722
ZINC01205106
ZINC40338207
ZINC59437702
ZINC56782948
ZINC01095619
ZINC12032937
ZINC01329330
ZINC49300027
ZINC05869481
ZINC08812894
ZINC06734113
ZINC62040026
ZINC20926685
ZINC40036060
ZINC08798176
ZINC02147912
ZINC02396702
ZINC20681173
ZINC15817241
ZINC34830399
ZINC66392865
ZINC00863568
ZINC66201980
ZINC08971380
ZINC35698001
ZINC45458667
ZINC14458196
ZINC09298508
ZINC59126145
ZINC36094598
ZINC16038961
ZINC35375871
ZINC12485549
ZINC00702764
ZINC17197709
ZINC45620490
ZINC57350374
ZINC38981377
ZINC63908350
ZINC60373274
ZINC58833055
ZINC02648950
ZINC61982219
ZINC12486479
ZINC28068262
ZINC37201723
ZINC13920918
ZINC35093794
ZINC59433602
ZINC39380993
ZINC10694717
ZINC36545450
ZINC02316184
ZINC07134945
ZINC35676423
ZINC28504272
ZINC02765452
ZINC36854218
ZINC26752512
ZINC03840745
ZINC09028387
ZINC00690401
ZINC07375070
ZINC09015838
ZINC60391848
ZINC00985835
ZINC66254392
ZINC48209646
ZINC03909901
ZINC45901989
ZINC12603859
ZINC00985160
ZINC39867763
ZINC35770798
ZINC02614770
ZINC59292078
ZINC05638902
ZINC04570782
ZINC10775638
ZINC03087356
ZINC61693002
ZINC09249973
ZINC30742724
ZINC08564081
ZINC22145639
ZINC52172391
ZINC18208621
ZINC12368657
ZINC39990037
ZINC48820912
ZINC08673958
ZINC33572776
ZINC37245486
ZINC40270372
ZINC16399057
ZINC50360827
ZINC60343894
ZINC65129153
ZINC20132890
ZINC53994295
ZINC40166999
ZINC02873396
ZINC01108449
ZINC34928401
ZINC04017778
ZINC34935799
ZINC06098026
ZINC35768138
ZINC59382441
ZINC01751892
ZINC59210986
ZINC65060062
ZINC48303005
ZINC01883776
ZINC47354814
ZINC53097621
ZINC21045595
ZINC36604096
ZINC38585184
ZINC38994854
ZINC09731403
ZINC37057246
ZINC63491851
ZINC24903705
ZINC64491344
ZINC39525865
ZINC44320507
ZINC13880833
ZINC67186567
ZINC46577695
ZINC28080530
ZINC12441173
ZINC01146009
ZINC08694720
ZINC59594131
ZINC12191614
ZINC47975263
ZINC16384323
ZINC26313582
ZINC36985995
ZINC01354437
ZINC03470256
ZINC20497273
ZINC13319478
ZINC03200889
ZINC55156983
ZINC14477700
ZINC41957041
ZINC20698258
ZINC59217484
ZINC10527145
ZINC16194960
ZINC33538309
ZINC66248219
ZINC59022252
ZINC38485410
ZINC40044799
ZINC19910426
ZINC02506412
ZINC03274659
ZINC38926012
ZINC00163905
ZINC09292203
ZINC11913205
ZINC44112030
ZINC59476427
ZINC36620917
ZINC41023149
ZINC13002241
ZINC40188151
ZINC06860191
ZINC32639592
ZINC26570235
ZINC05313486
ZINC63139725
ZINC12523865
ZINC27584472
ZINC38133680
ZINC34735023
ZINC39512731
ZINC04374349
ZINC09400993
ZINC21223404
ZINC02411100
ZINC40746381
ZINC10526513
ZINC06234816
ZINC36053485
ZINC03085128
ZINC38971075
ZINC13197400
ZINC00964202
ZINC15678351
ZINC58637480
ZINC51153722
ZINC59366055
ZINC40139786
ZINC03092828
ZINC14984054
ZINC01926054
ZINC14462293
ZINC54729691
ZINC27027550
ZINC04745943
ZINC64864085
ZINC02729056
ZINC48839751
ZINC35970150
ZINC05949330
ZINC01935597
ZINC11140446
ZINC13855814
ZINC49030283
ZINC05174254
ZINC63194571
ZINC09451934
ZINC39926688
ZINC36608523
ZINC07621791
ZINC32694338
ZINC04000201
ZINC14461725
ZINC04788297
ZINC28571549
ZINC61862517
ZINC04249082
ZINC37196966
ZINC01973418
ZINC10186876
ZINC40813766
ZINC03405265
ZINC21512642
ZINC35041924
ZINC58271702
ZINC63571415
ZINC41627263
ZINC08770884
ZINC60091679
ZINC12524301
ZINC16569650
ZINC39847118
ZINC08774553
ZINC08214878
ZINC23410617
ZINC22606119
ZINC38711807
ZINC35566440
ZINC40992011
ZINC41659915
ZINC63011671
ZINC00845399
ZINC14475451
ZINC34717249
ZINC20533363
ZINC36795607
ZINC30940728
ZINC35628572
ZINC09516800
ZINC36923369
ZINC10068880
ZINC00638133
ZINC00052420
ZINC12571961
ZINC62368065
ZINC03011192
ZINC06864415
ZINC04088142
ZINC04940204
ZINC64985039
ZINC33042782
ZINC04175432
ZINC20939263
ZINC14832126
ZINC04084145
ZINC39944067
ZINC16572374
ZINC10263567
ZINC16572350
ZINC02850556
ZINC11874868
ZINC01870351
ZINC33689865
ZINC20343367
ZINC43746853
ZINC01782790
ZINC22375325
ZINC04812557
ZINC09622354
ZINC13458053
ZINC59922950
ZINC12357692
ZINC10499785
ZINC59010482
ZINC12546397
ZINC39867460
ZINC03373779
ZINC08694283
ZINC59170407
ZINC00995823
ZINC06925652
ZINC14272892
ZINC39647079
ZINC43980294
ZINC25152306
ZINC08904341
ZINC36357592
ZINC02869773
ZINC48443938
ZINC63770267
ZINC20306309
ZINC04175318
ZINC35238568
ZINC21668452
ZINC06860190
ZINC49504683
ZINC40869652
ZINC21917586
ZINC59092628
ZINC17474112
ZINC38042060
ZINC08739636
ZINC62038475
ZINC58847834
ZINC63573068
ZINC50123338
ZINC12573282
ZINC26779575
ZINC04531180
ZINC27516829
ZINC16611321
ZINC02110800
ZINC33680209
ZINC65528542
ZINC08426171
ZINC08670412
ZINC40822977
ZINC63493624
ZINC66954440
ZINC06465845
ZINC09647132
ZINC23750206
ZINC08973625
ZINC33807243
ZINC27642384
ZINC00639863
ZINC23439994
ZINC02065637
ZINC05919460
ZINC38958825
ZINC40260115
ZINC16105468
ZINC59410336
ZINC48627057
ZINC39296476
ZINC02052365
ZINC11997258
ZINC05515463
ZINC48545710
ZINC08997238
ZINC50359218
ZINC12891405
ZINC36121410
ZINC43510427
ZINC08751790
ZINC59289651
ZINC60203702
ZINC36687774
ZINC38904797
ZINC01970800
ZINC37246511
ZINC67622183
ZINC39736496
ZINC38534102
ZINC42104472
ZINC24449282
ZINC15854679
ZINC55104524
ZINC20505074
ZINC20926919
ZINC63572982
ZINC00713578
ZINC13714610
ZINC36586195
ZINC00885839
ZINC16692382
ZINC23634753
ZINC55576293
ZINC19201280
ZINC59170939
ZINC04660184
ZINC21223154
ZINC05505676
ZINC04349568
ZINC41952424
ZINC09605443
ZINC32104038
ZINC40857975
ZINC37248089
ZINC27788441
ZINC53704386
ZINC66420498
ZINC09492965
ZINC39506640
ZINC02784851
ZINC20107928
ZINC40208015
ZINC35179113
ZINC19890843
ZINC63637466
ZINC04457703
ZINC11973779
ZINC59313469
ZINC64056710
ZINC13514369
ZINC40940552
ZINC63925843
ZINC03992517
ZINC08324132
ZINC06341801
ZINC44320833
ZINC39892411
ZINC40813594
ZINC43729694
ZINC34983878
ZINC04555248
ZINC44458360
ZINC00720616
ZINC32944530
ZINC14477467
ZINC37121660
ZINC06822141
ZINC58960842
ZINC13275706
ZINC04306296
ZINC13642146
ZINC53101175
ZINC50705007
ZINC30828883
ZINC27094105
ZINC26961092
ZINC44877082
ZINC59501359
ZINC06817770
ZINC20904062
ZINC09456064
ZINC67427501
ZINC66319439
ZINC61699709
ZINC37364702
ZINC19597012
ZINC14474901
ZINC03245469
ZINC46897762
ZINC12929893
ZINC46996133
ZINC10068875
ZINC14649324
ZINC09685486
ZINC64337966
ZINC08815757
ZINC36116868
ZINC22777613
ZINC05416606
ZINC39931254
ZINC35532287
ZINC19932198
ZINC02081602
ZINC09308946
ZINC03105485
ZINC39550477
ZINC58847525
ZINC33628426
ZINC66363129
ZINC53850839
ZINC09523266
ZINC21140505
ZINC35890872
ZINC08950987
ZINC59886039
ZINC40113445
ZINC32127887
ZINC04812293
ZINC02300007
ZINC04703059
ZINC21722036
ZINC04338105
ZINC16284311
ZINC63571224
ZINC05615109
ZINC15133526
ZINC20992030
ZINC13571217
ZINC35938674
ZINC01526637
ZINC37885121
ZINC32953770
ZINC66145184
ZINC00763024
ZINC27521325
ZINC36750251
ZINC12723971
ZINC38803428
ZINC05338770
ZINC16940070
ZINC35929068
ZINC09876755
ZINC06258032
ZINC01945755
ZINC02241427
ZINC15675683
ZINC34726684
ZINC07345535
ZINC62039741
ZINC40946829
ZINC45732223
ZINC28823973
ZINC02329305
ZINC41120733
ZINC03251782
ZINC49391555
ZINC39866743
ZINC01894950
ZINC11847387
ZINC20478913
ZINC09619767
ZINC04513748
ZINC36899244
ZINC40242067
ZINC62329481
ZINC16887469
ZINC41677509
ZINC65886529
ZINC39546122
ZINC59198416
ZINC36942334
ZINC57655277
ZINC36643725
ZINC02325710
ZINC09252956
ZINC04224170
ZINC20109640
ZINC39506258
ZINC13095539
ZINC03328233
ZINC39731372
ZINC36729206
ZINC40371360
ZINC14429521
ZINC02694993
ZINC37836516
ZINC12524582
ZINC45796016
ZINC20557517
ZINC17078380
ZINC11116596
ZINC36739131
ZINC36488126
ZINC13498184
ZINC12660013
ZINC39794300
ZINC09926014
ZINC14064313
ZINC02543263
ZINC65191376
ZINC36852460
ZINC38631510
ZINC63608977
ZINC62041399
ZINC08599807
ZINC33814626
ZINC09364257
ZINC15978685
ZINC00223044
ZINC07159917
ZINC05100230
ZINC06815650
ZINC20867150
ZINC32594193
ZINC18100941
ZINC09425504
ZINC38586447
ZINC05021537
ZINC02409202
ZINC03668872
ZINC63659055
ZINC09604022
ZINC36989703
ZINC24338643
ZINC59166639
ZINC64179111
ZINC39672673
ZINC56742157
ZINC53057626
ZINC37056006
ZINC40902867
ZINC49096799
ZINC04336336
ZINC21151806
ZINC19820622
ZINC20247372
ZINC12500428
ZINC04899981
ZINC53100043
ZINC02112375
ZINC35293120
ZINC37885261
ZINC22361817
ZINC41358982
ZINC63373885
ZINC20414579
ZINC38620316
ZINC59476967
ZINC33366082
ZINC38836840
ZINC10584485
ZINC20899940
ZINC48458448
ZINC09292397
ZINC05237578
ZINC44086387
ZINC37305692
ZINC59598344
ZINC02288364
ZINC14456848
ZINC35553889
ZINC63515305
ZINC05553407
ZINC39358171
ZINC02181398
ZINC13311557
ZINC08795534
ZINC04678203
ZINC20477277
ZINC20429780
ZINC08949745
ZINC59213404
ZINC40419588
ZINC01311872
ZINC35181224
ZINC34717449
ZINC59109535
ZINC14548654
ZINC00628494
ZINC48837401
ZINC09404273
ZINC01182463
ZINC05946104
ZINC60318355
ZINC06479471
ZINC13810008
ZINC11689757
ZINC04784886
ZINC09959725
ZINC09113152
ZINC02757153
ZINC33782119
ZINC66901500
ZINC01264158
ZINC45481104
ZINC21005467
ZINC63573217
ZINC35192240
ZINC02260951
ZINC16509132
ZINC14463318
ZINC15777231
ZINC04121092
ZINC59232500
ZINC06240481
ZINC59475364
ZINC37105260
ZINC63704776
ZINC34900559
ZINC36704989
ZINC38741793
ZINC32326572
ZINC01101587
ZINC21076793
ZINC00406829
ZINC08851168
ZINC35229901
ZINC34954936
ZINC25598904
ZINC65505035
ZINC25203095
ZINC38012647
ZINC58824174
ZINC34772835
ZINC22829990
ZINC44938197
ZINC02549319
ZINC11949795
ZINC55079003
ZINC33227277
ZINC08395785
ZINC27996600
ZINC12534186
ZINC33810578
ZINC21858304
ZINC02614241
ZINC23956271
ZINC06530888
ZINC42221256
ZINC64869003
ZINC52584480
ZINC67188108
ZINC43219069
ZINC14275650
ZINC02882668
ZINC01332762
ZINC28162205
ZINC36053046
ZINC08741004
ZINC00858024
ZINC43631809
ZINC20616413
ZINC14650677
ZINC09136410
ZINC48985127
ZINC02227153
ZINC20562525
ZINC11891916
ZINC01182529
ZINC35767939
ZINC01622406
ZINC11783882
ZINC54826455
ZINC39944601
ZINC39526140
ZINC24272867
ZINC36142884
ZINC37312446
ZINC06266105
ZINC59225571
ZINC29388174
ZINC20478461
ZINC65031090
ZINC01688761
ZINC59244663
ZINC32686820
ZINC20837773
ZINC20763862
ZINC16545801
ZINC59433556
ZINC43254810
ZINC22276986
ZINC40071953
ZINC12542125
ZINC14549368
ZINC36813354
ZINC19888670
ZINC16497002
ZINC09601167
ZINC36065901
ZINC01359405
ZINC10694937
ZINC22419141
ZINC08600917
ZINC01378869
ZINC20615384
ZINC37262285
ZINC36948880
ZINC07597358
ZINC59045280
ZINC13730727
ZINC04550191
ZINC08863806
ZINC02846373
ZINC39324437
ZINC10254576
ZINC01763898
ZINC16037776
ZINC09599265
ZINC39325208
ZINC37392245
ZINC07565287
ZINC25578284
ZINC40036742
ZINC13764176
ZINC35493957
ZINC38760501
ZINC33569616
ZINC35805716
ZINC04553647
ZINC20763394
ZINC06104367
ZINC37055986
ZINC09282112
ZINC09275022
ZINC01229845
ZINC04966504
ZINC15946225
ZINC36483609
ZINC09711750
ZINC04735590
ZINC62124952
ZINC09468005
ZINC09531929
ZINC39659826
ZINC08910065
ZINC22476216
ZINC03060416
ZINC37516522
ZINC07580492
ZINC08921957
ZINC37441001
ZINC21539359
ZINC63375847
ZINC16529043
ZINC37232889
ZINC27641731
ZINC63530394
ZINC36640332
ZINC13977100
ZINC19833865
ZINC36209928
ZINC09030547
ZINC48572592
ZINC32932175
ZINC65903011
ZINC22668636
ZINC01971224
ZINC06436944
ZINC37735183
ZINC38711810
ZINC15882898
ZINC59364555
ZINC08852632
ZINC17276850
ZINC03150173
ZINC24145534
ZINC20058239
ZINC39556888
ZINC03334832
ZINC05486486
ZINC25767834
ZINC07524878
ZINC04222626
ZINC02568381
ZINC02493090
ZINC01696362
ZINC31854550
ZINC13644297
ZINC46598264
ZINC03146752
ZINC37398886
ZINC08969821
ZINC16268801
ZINC34906223
ZINC20700611
ZINC37324675
ZINC08312778
ZINC28215883
ZINC12306129
ZINC51148158
ZINC15162077
ZINC62610234
ZINC62040245
ZINC37392595
ZINC59104094
ZINC01189220
ZINC33467305
ZINC40670485
ZINC36536121
ZINC15860782
ZINC35253592
ZINC00724695
ZINC06245227
ZINC12070695
ZINC08987554
ZINC50358444
ZINC06894490
ZINC09836205
ZINC36050063
ZINC40621540
ZINC35019653
ZINC01445520
ZINC39775829
ZINC09489976
ZINC09294018
ZINC12643897
ZINC14475482
ZINC02238792
ZINC12135833
ZINC09767829
ZINC36617125
ZINC01877101
ZINC31583319
ZINC20575223
ZINC36071778
ZINC09090493
ZINC33553071
ZINC09234498
ZINC09926197
ZINC44950455
ZINC12998371
ZINC12569896
ZINC04996875
ZINC06268522
ZINC17430944
ZINC12575515
ZINC51754987
ZINC14668220
ZINC20612127
ZINC14456889
ZINC01251572
ZINC39361334
ZINC67216489
ZINC00653274
ZINC17299713
ZINC05695846
ZINC59225327
ZINC13050784
ZINC14474967
ZINC36266271
ZINC55104754
ZINC35159275
ZINC05618946
ZINC41024084
ZINC65003901
ZINC55356287
ZINC22836234
ZINC59136389
ZINC33758225
ZINC20436278
ZINC22857579
ZINC06272617
ZINC27994046
ZINC59400792
ZINC15039368
ZINC44903396
ZINC63627275
ZINC64473318
ZINC39455132
ZINC02296755
ZINC38852531
ZINC09354020
ZINC33719430
ZINC23001903
ZINC01818545
ZINC13061963
ZINC21152780
ZINC39495502
ZINC02447638
ZINC28288056
ZINC05645050
ZINC40289537
ZINC36879664
ZINC43682462
ZINC02307389
ZINC35698054
ZINC20219049
ZINC21222877
ZINC52811384
ZINC59165743
ZINC44938057
ZINC24345372
ZINC63572691
ZINC49163331
ZINC02573757
ZINC04237226
ZINC00644918
ZINC13080416
ZINC54619065
ZINC11860613
ZINC21917858
ZINC50534855
ZINC36561068
ZINC08997244
ZINC01024775
ZINC12659630
ZINC63654939
ZINC39357663
ZINC02964504
ZINC35890849
ZINC21166552
ZINC39443794
ZINC04967146
ZINC34830047
ZINC15857087
ZINC09737271
ZINC48660115
ZINC24218864
ZINC01615372
ZINC51630862
ZINC67578834
ZINC14200752
ZINC66163333
ZINC24106627
ZINC59378343
ZINC12571147
ZINC24969153
ZINC12111983
ZINC11831199
ZINC67290407
ZINC60375937
ZINC33042628
ZINC55502675
ZINC26295975
ZINC02413333
ZINC11456039
ZINC62145777
ZINC44933017
ZINC36963795
ZINC02177686
ZINC08950563
ZINC38740760
ZINC01839330
ZINC43658972
ZINC15772447
ZINC06601391
ZINC22072342
ZINC63908958
ZINC00825368
ZINC02218285
ZINC38984931
ZINC12602315
ZINC03156272
ZINC44526629
ZINC34665011
ZINC60318899
ZINC02479486
ZINC10427889
ZINC16543375
ZINC16672009
ZINC01213593
ZINC00783829
ZINC59225389
ZINC19833401
ZINC37010883
ZINC54449370
ZINC09069884
ZINC08393123
ZINC41057143
ZINC36123387
ZINC01249326
ZINC02244903
ZINC02872334
ZINC57802203
ZINC20699965
ZINC62733043
ZINC14461419
ZINC34711879
ZINC32634728
ZINC33783463
ZINC39899591
ZINC32053837
ZINC01063151
ZINC09497801
ZINC65356900
ZINC63730174
ZINC16492000
ZINC36660285
ZINC59566716
ZINC02061304
ZINC49590068
ZINC00292376
ZINC03427238
ZINC36496331
ZINC09646643
ZINC61862569
ZINC39507389
ZINC05628265
ZINC20899152
ZINC02736254
ZINC15096242
ZINC38616883
ZINC10503513
ZINC12486222
ZINC14478174
ZINC59383273
ZINC65292064
ZINC64220359
ZINC09830537
ZINC65061216
ZINC15315741
ZINC36899385
ZINC59198561
ZINC02244439
ZINC38847552
ZINC04911334
ZINC14549240
ZINC01068867
ZINC59379141
ZINC49426159
ZINC20698557
ZINC37314729
ZINC36586306
ZINC36259671
ZINC38788222
ZINC12560039
ZINC20617907
ZINC46045545
ZINC02740150
ZINC10388993
ZINC13625699
ZINC34897232
ZINC58833539
ZINC38984499
ZINC15045938
ZINC12300924
ZINC14983724
ZINC09432153
ZINC41649339
ZINC03283678
ZINC40824237
ZINC08897407
ZINC59272041
ZINC05261003
ZINC59305435
ZINC36242210
ZINC01787267
ZINC44810009
ZINC04547966
ZINC20685470
ZINC06774054
ZINC58847961
ZINC15391499
ZINC59793748
ZINC14995377
ZINC08935731
ZINC66157628
ZINC00744201
ZINC44900089
ZINC33560123
ZINC12984223
ZINC10068838
ZINC52122342
ZINC08612394
ZINC59399026
ZINC36956078
ZINC21223313
ZINC19970773
ZINC15932543
ZINC20744674
ZINC37129197
ZINC13280116
ZINC37195405
ZINC36645606
ZINC64868650
ZINC09204975
ZINC44445569
ZINC08567167
ZINC15574709
ZINC03846767
ZINC02337148
ZINC13519995
